# Supplementary material for: Vector representation based on a supervised codebook for Nepali documents classification
Source: PeerJ Comput Sci. 2021 Mar 3;7:e412. doi: 10.7717/peerj-cs.412 (PMC7959666; doi:10.7717/peerj-cs.412)
Supplement: Supplemental Information 1 [file peerj-cs-07-412-s001.zip]

Archive with 189 entries (167 files):
- c0mmand3r3-news_classification-a8033f05c35b/
- c0mmand3r3-news_classification-a8033f05c35b/.gitignore
- c0mmand3r3-news_classification-a8033f05c35b/MANIFEST.in
- c0mmand3r3-news_classification-a8033f05c35b/README.md
- c0mmand3r3-news_classification-a8033f05c35b/config.py
- c0mmand3r3-news_classification-a8033f05c35b/docs/
- c0mmand3r3-news_classification-a8033f05c35b/docs/16NepaliNews.md
- c0mmand3r3-news_classification-a8033f05c35b/docs/24NepaliNews.md
- c0mmand3r3-news_classification-a8033f05c35b/docs/bow_flow.md
- c0mmand3r3-news_classification-a8033f05c35b/docs/distance_based_vector_flow.md
- c0mmand3r3-news_classification-a8033f05c35b/docs/fusion_news.md
- c0mmand3r3-news_classification-a8033f05c35b/docs/important.md
- c0mmand3r3-news_classification-a8033f05c35b/docs/labels.md
- c0mmand3r3-news_classification-a8033f05c35b/docs/nepali_linguistic.md
- c0mmand3r3-news_classification-a8033f05c35b/docs/nepali_news_dataset_20_categories_large.md
- c0mmand3r3-news_classification-a8033f05c35b/examples/
- c0mmand3r3-news_classification-a8033f05c35b/examples/__init__.py
- c0mmand3r3-news_classification-a8033f05c35b/examples/batch_histogram_combine_example.py
- c0mmand3r3-news_classification-a8033f05c35b/examples/bert/
- c0mmand3r3-news_classification-a8033f05c35b/examples/bert/__init__.py
- c0mmand3r3-news_classification-a8033f05c35b/examples/bert/bert_classification_example.py
- c0mmand3r3-news_classification-a8033f05c35b/examples/classification_csv_example.py
- c0mmand3r3-news_classification-a8033f05c35b/examples/classification_example.py
- c0mmand3r3-news_classification-a8033f05c35b/examples/cluster_histogram_generator_example.py
- c0mmand3r3-news_classification-a8033f05c35b/examples/corpus_generator_example.py
- c0mmand3r3-news_classification-a8033f05c35b/examples/corpus_stop_word_removal_example.py
- c0mmand3r3-news_classification-a8033f05c35b/examples/dataset_converter_example.py
- c0mmand3r3-news_classification-a8033f05c35b/examples/dataset_splitter_example.py
- c0mmand3r3-news_classification-a8033f05c35b/examples/direct_probability_vector_generator_example.py
- c0mmand3r3-news_classification-a8033f05c35b/examples/distance_based_histogram_generation_example.py
- c0mmand3r3-news_classification-a8033f05c35b/examples/distance_based_histogram_generator_example.py
- c0mmand3r3-news_classification-a8033f05c35b/examples/distance_based_histogram_generator_with_csv_example.py
- c0mmand3r3-news_classification-a8033f05c35b/examples/distance_based_optimizer_example.py
- c0mmand3r3-news_classification-a8033f05c35b/examples/distance_wise_histogram_generator_example.py
- c0mmand3r3-news_classification-a8033f05c35b/examples/distance_wise_vector_generator_example.py
- c0mmand3r3-news_classification-a8033f05c35b/examples/edge_based_histogram_generator_example.py
- c0mmand3r3-news_classification-a8033f05c35b/examples/edge_neighbors_histogram_generate_example.py
- c0mmand3r3-news_classification-a8033f05c35b/examples/filter_bank_design_example.py
- c0mmand3r3-news_classification-a8033f05c35b/examples/filter_bank_generator_example.py
- c0mmand3r3-news_classification-a8033f05c35b/examples/graph_generator_example.py
- c0mmand3r3-news_classification-a8033f05c35b/examples/histogram_generator_example.py
- c0mmand3r3-news_classification-a8033f05c35b/examples/kantipur/
- c0mmand3r3-news_classification-a8033f05c35b/examples/kantipur/__init__.py
- c0mmand3r3-news_classification-a8033f05c35b/examples/kantipur/kantipur_link_saver_example.py
- c0mmand3r3-news_classification-a8033f05c35b/examples/kantipur/kantipur_scrapping_example.py
- c0mmand3r3-news_classification-a8033f05c35b/examples/label_based_corpus_generator_example.py
- c0mmand3r3-news_classification-a8033f05c35b/examples/label_sentences_generator_example.py
- c0mmand3r3-news_classification-a8033f05c35b/examples/lda/
- c0mmand3r3-news_classification-a8033f05c35b/examples/lda/__init__.py
- c0mmand3r3-news_classification-a8033f05c35b/examples/lda/lda_histogram_generation_example.py
- c0mmand3r3-news_classification-a8033f05c35b/examples/lda/lda_model_analysis_example.py
- c0mmand3r3-news_classification-a8033f05c35b/examples/lda/lda_model_generation_example.py
- c0mmand3r3-news_classification-a8033f05c35b/examples/lstm/
- c0mmand3r3-news_classification-a8033f05c35b/examples/lstm/__init__.py
- c0mmand3r3-news_classification-a8033f05c35b/examples/lstm/lstm_classification_example.py
- c0mmand3r3-news_classification-a8033f05c35b/examples/lstm/lstm_histogram_generation_example.py
- c0mmand3r3-news_classification-a8033f05c35b/examples/matching_based_histogram_generator_example.py
- c0mmand3r3-news_classification-a8033f05c35b/examples/nagarik/
- c0mmand3r3-news_classification-a8033f05c35b/examples/nagarik/__init__.py
- c0mmand3r3-news_classification-a8033f05c35b/examples/nagarik/nagarik_link_saver_example.py
- c0mmand3r3-news_classification-a8033f05c35b/examples/nagarik/nagarik_scrapping_example.py
- c0mmand3r3-news_classification-a8033f05c35b/examples/neighbour_concept_filter_bank_example.py
- c0mmand3r3-news_classification-a8033f05c35b/examples/optimer_example.py
- c0mmand3r3-news_classification-a8033f05c35b/examples/probablistic_token_vector_generator_example.py
- c0mmand3r3-news_classification-a8033f05c35b/examples/ratopati/
- c0mmand3r3-news_classification-a8033f05c35b/examples/ratopati/__init__.py
- c0mmand3r3-news_classification-a8033f05c35b/examples/ratopati/ratopati_link_saver_example.py
- c0mmand3r3-news_classification-a8033f05c35b/examples/ratopati/ratopati_scrapping_example.py
- c0mmand3r3-news_classification-a8033f05c35b/examples/stem_corpus_example.py
- c0mmand3r3-news_classification-a8033f05c35b/examples/stem_label_corpus_example.py
- c0mmand3r3-news_classification-a8033f05c35b/examples/tf-idf/
- c0mmand3r3-news_classification-a8033f05c35b/examples/tf-idf/BoW_frequency_optimizer_example.py
- c0mmand3r3-news_classification-a8033f05c35b/examples/tf-idf/BoW_generator_example.py
- c0mmand3r3-news_classification-a8033f05c35b/examples/tf-idf/BoW_idf_optimizer_example.py
- c0mmand3r3-news_classification-a8033f05c35b/examples/tf-idf/TFIDF_histogram_generation_example.py
- c0mmand3r3-news_classification-a8033f05c35b/examples/tf-idf/__init__.py
- c0mmand3r3-news_classification-a8033f05c35b/examples/tf-idf/bow_boolean_histogram_generator_example.py
- c0mmand3r3-news_classification-a8033f05c35b/examples/tf-idf/filter_bank_frequency_optimizer_example.py
- c0mmand3r3-news_classification-a8033f05c35b/examples/tf-idf/filter_bank_idf_optimizer_example.py
- c0mmand3r3-news_classification-a8033f05c35b/examples/tf-idf/icf_histogram_generator_example.py
- c0mmand3r3-news_classification-a8033f05c35b/examples/tf-idf/tf_histogram_generation_example.py
- c0mmand3r3-news_classification-a8033f05c35b/examples/third_level_filter_bank_generator_example.py
- c0mmand3r3-news_classification-a8033f05c35b/examples/third_level_filter_bank_seperator_labelwise_example.py
- c0mmand3r3-news_classification-a8033f05c35b/examples/threshold_based_histogram_generator_example.py
- c0mmand3r3-news_classification-a8033f05c35b/examples/token_generator_example.py
- c0mmand3r3-news_classification-a8033f05c35b/examples/top_500_tags_generator_example.py
- c0mmand3r3-news_classification-a8033f05c35b/examples/train_cluster_example.py
- c0mmand3r3-news_classification-a8033f05c35b/examples/training_nodes_direct_probability_appender_example.py
- c0mmand3r3-news_classification-a8033f05c35b/examples/training_nodes_direct_probability_vector_generation_example.py
- c0mmand3r3-news_classification-a8033f05c35b/examples/training_nodes_direct_probability_vector_generation_using_logger_example.py
- c0mmand3r3-news_classification-a8033f05c35b/examples/training_nodes_direct_probablility_logger_example.py
- c0mmand3r3-news_classification-a8033f05c35b/examples/training_nodes_vector_generation_example.py
- c0mmand3r3-news_classification-a8033f05c35b/examples/word2vec/
- c0mmand3r3-news_classification-a8033f05c35b/examples/word2vec/__init__.py
- c0mmand3r3-news_classification-a8033f05c35b/examples/word2vec/word2vec_based_vector_generation_example.py
- c0mmand3r3-news_classification-a8033f05c35b/examples/word2vec/word2vec_histogram_generation_example.py
- c0mmand3r3-news_classification-a8033f05c35b/experiments/
- c0mmand3r3-news_classification-a8033f05c35b/experiments/MIT_data_split_experiment.py
- c0mmand3r3-news_classification-a8033f05c35b/experiments/__init__.py
- c0mmand3r3-news_classification-a8033f05c35b/experiments/bert_colab_experiment.py
- c0mmand3r3-news_classification-a8033f05c35b/experiments/bert_experiment/
- c0mmand3r3-news_classification-a8033f05c35b/experiments/bert_experiment/__init__.py
- c0mmand3r3-news_classification-a8033f05c35b/experiments/bert_experiment/model_load_experiment.py
- c0mmand3r3-news_classification-a8033f05c35b/experiments/categorial_tokens_analyzer_experiment.py
- c0mmand3r3-news_classification-a8033f05c35b/experiments/confusion_matrix_experiment.py
- c0mmand3r3-news_classification-a8033f05c35b/experiments/direct_probability_vector_generator_experiment.py
- c0mmand3r3-news_classification-a8033f05c35b/experiments/doc_graph_example.py
- c0mmand3r3-news_classification-a8033f05c35b/experiments/embedding_clustering_experiement/
- c0mmand3r3-news_classification-a8033f05c35b/experiments/embedding_clustering_experiement/__init__.py
- c0mmand3r3-news_classification-a8033f05c35b/experiments/embedding_clustering_experiement/clustering_common_experiment.py
- c0mmand3r3-news_classification-a8033f05c35b/experiments/embedding_clustering_experiement/common_class_label_clustering_experiment.py
- c0mmand3r3-news_classification-a8033f05c35b/experiments/embedding_clustering_experiement/common_class_label_vector_embedding_experiment.py
- c0mmand3r3-news_classification-a8033f05c35b/experiments/embedding_clustering_experiement/embedding_clustering_experiment.py
- c0mmand3r3-news_classification-a8033f05c35b/experiments/embedding_clustering_experiement/embedding_common_token_clustering_experiment.py
- c0mmand3r3-news_classification-a8033f05c35b/experiments/embedding_experiment.py
- c0mmand3r3-news_classification-a8033f05c35b/experiments/file_read_experiment.py
- c0mmand3r3-news_classification-a8033f05c35b/experiments/fusion_experiment.py
- c0mmand3r3-news_classification-a8033f05c35b/experiments/graph_analyzer_experiment.py
- c0mmand3r3-news_classification-a8033f05c35b/experiments/graph_experiment.py
- c0mmand3r3-news_classification-a8033f05c35b/experiments/jython_stemmer_experiment.py
- c0mmand3r3-news_classification-a8033f05c35b/experiments/lda_experiment.py
- c0mmand3r3-news_classification-a8033f05c35b/experiments/lda_test_experiment.py
- c0mmand3r3-news_classification-a8033f05c35b/experiments/linearSVC_experiment.py
- c0mmand3r3-news_classification-a8033f05c35b/experiments/log_aggregation_experiment.py
- c0mmand3r3-news_classification-a8033f05c35b/experiments/log_reader_example.py
- c0mmand3r3-news_classification-a8033f05c35b/experiments/probablistic_token_vector_generator_experiment.py
- c0mmand3r3-news_classification-a8033f05c35b/experiments/stemmer_experiment.py
- c0mmand3r3-news_classification-a8033f05c35b/experiments/temp_to_vec_example.py
- c0mmand3r3-news_classification-a8033f05c35b/experiments/tfidf_experiment.py
- c0mmand3r3-news_classification-a8033f05c35b/experiments/token_generator_order_wise_experiment.py
- c0mmand3r3-news_classification-a8033f05c35b/experiments/train_to_cluster_copied_experiment.py
- c0mmand3r3-news_classification-a8033f05c35b/experiments/tsne_experiment.py
- c0mmand3r3-news_classification-a8033f05c35b/experiments/unicode_experiment.py
- c0mmand3r3-news_classification-a8033f05c35b/experiments/word_level_tokenizer_experiment.py
- c0mmand3r3-news_classification-a8033f05c35b/experiments/word_splitter_experiment.py
- c0mmand3r3-news_classification-a8033f05c35b/experiments/writelines_utils_experiment.py
- c0mmand3r3-news_classification-a8033f05c35b/history.rst
- c0mmand3r3-news_classification-a8033f05c35b/news_classification/
- c0mmand3r3-news_classification-a8033f05c35b/news_classification/__init__.py
- c0mmand3r3-news_classification-a8033f05c35b/news_classification/classification.py
- c0mmand3r3-news_classification-a8033f05c35b/news_classification/corpus_generator.py
- c0mmand3r3-news_classification-a8033f05c35b/news_classification/corpus_graph.py
- c0mmand3r3-news_classification-a8033f05c35b/news_classification/doc_graph.py
- c0mmand3r3-news_classification-a8033f05c35b/news_classification/filter_bank_design.py
- c0mmand3r3-news_classification-a8033f05c35b/news_classification/graph_generator.py
- c0mmand3r3-news_classification-a8033f05c35b/news_classification/histogram_generator.py
- c0mmand3r3-news_classification-a8033f05c35b/news_classification/kantipur_scrapping.py
- c0mmand3r3-news_classification-a8033f05c35b/news_classification/lda/
- c0mmand3r3-news_classification-a8033f05c35b/news_classification/lda/__init__.py
- c0mmand3r3-news_classification-a8033f05c35b/news_classification/lda/lda_generator.py
- c0mmand3r3-news_classification-a8033f05c35b/news_classification/nagarik_scrapping.py
- c0mmand3r3-news_classification-a8033f05c35b/news_classification/probalistic_token_vector_generator.py
- c0mmand3r3-news_classification-a8033f05c35b/news_classification/ratopati_scrapping.py
- c0mmand3r3-news_classification-a8033f05c35b/news_classification/searching_optimizer.py
- c0mmand3r3-news_classification-a8033f05c35b/news_classification/tfidf/
- c0mmand3r3-news_classification-a8033f05c35b/news_classification/tfidf/__init__.py
- c0mmand3r3-news_classification-a8033f05c35b/news_classification/tfidf/bow_optimizer.py
- c0mmand3r3-news_classification-a8033f05c35b/news_classification/tfidf/histogram_generator.py
- c0mmand3r3-news_classification-a8033f05c35b/news_classification/top_tags_generator.py
- c0mmand3r3-news_classification-a8033f05c35b/news_classification/train_cluster.py
- c0mmand3r3-news_classification-a8033f05c35b/news_classification/utils/
- c0mmand3r3-news_classification-a8033f05c35b/news_classification/utils/__init__.py
- c0mmand3r3-news_classification-a8033f05c35b/news_classification/utils/data_split_utils.py
- c0mmand3r3-news_classification-a8033f05c35b/news_classification/utils/metrics.py
- c0mmand3r3-news_classification-a8033f05c35b/news_classification/utils/modelutils.py
- c0mmand3r3-news_classification-a8033f05c35b/news_classification/utils/ocr.py
- c0mmand3r3-news_classification-a8033f05c35b/news_classification/utils/pdfutil.py
- c0mmand3r3-news_classification-a8033f05c35b/news_classification/utils/pickleutils.py
- c0mmand3r3-news_classification-a8033f05c35b/news_classification/utils/textutil.py
- c0mmand3r3-news_classification-a8033f05c35b/news_classification/utils/utils.py
- c0mmand3r3-news_classification-a8033f05c35b/process/
- c0mmand3r3-news_classification-a8033f05c35b/process/__init__.py
- c0mmand3r3-news_classification-a8033f05c35b/process/process_1.py
- c0mmand3r3-news_classification-a8033f05c35b/process/process_2.py
- c0mmand3r3-news_classification-a8033f05c35b/process/process_3.py
- c0mmand3r3-news_classification-a8033f05c35b/process/process_4.py
- c0mmand3r3-news_classification-a8033f05c35b/process/process_5.py
- c0mmand3r3-news_classification-a8033f05c35b/process/process_6.py
- c0mmand3r3-news_classification-a8033f05c35b/process/process_7.py
- c0mmand3r3-news_classification-a8033f05c35b/process/process_8.py
- c0mmand3r3-news_classification-a8033f05c35b/process/process_9.py
- c0mmand3r3-news_classification-a8033f05c35b/requirements.txt
- c0mmand3r3-news_classification-a8033f05c35b/resources/
- c0mmand3r3-news_classification-a8033f05c35b/resources/chrome/
- c0mmand3r3-news_classification-a8033f05c35b/resources/chrome/chromedriver.exe
- c0mmand3r3-news_classification-a8033f05c35b/settings.json
- c0mmand3r3-news_classification-a8033f05c35b/setup.py
- c0mmand3r3-news_classification-a8033f05c35b/tests/
- c0mmand3r3-news_classification-a8033f05c35b/tests/__init__.py
