# Supplementary material for: Vector representation based on a supervised codebook for Nepali documents classification
Source: PeerJ Comput Sci. 2021 Mar 3;7:e412. doi: 10.7717/peerj-cs.412 (PMC7959666; doi:10.7717/peerj-cs.412)
Supplement: Supplemental Information 1 [file peerj-cs-07-412-s001.zip › c0mmand3r3-news_classification-a8033f05c35b/docs/16NepaliNews.md]

<h1>Accuracy with SVM Classifier with Edge clustering</h1>
<table>
    <tr>
        <th>Cluster Size</th>
        <th>C Value</th>
        <th>Gamma</th>
        <th>Kernel</th>
        <th>Normalization</th>
        <th>Accuracy</th>
    </tr>
    <tr>
        <td>125</td>
        <td>3</td>
        <td>1e-04</td>
        <td>rbf</td>
        <td>True</td>
        <td>76.279</td>
    </tr>
     <tr>
        <td>125</td>
        <td>27</td>
        <td>1e-05</td>
        <td>rbf</td>
        <td>True</td>
        <td>76.417</td>
    </tr>
    <tr>
        <td>125</td>
        <td>1</td>
        <td>1e-03</td>
        <td>rbf</td>
        <td>True</td>
        <td>76.279</td>
    </tr>
    <tr>
        <td>125</td>
        <td>1</td>
        <td>1e-05</td>
        <td>poly</td>
        <td>True</td>
        <td>51.59</td>
    </tr>
    <tr>
        <td>125</td>
        <td>54</td>
        <td>1e-05</td>
        <td>sigmoid</td>
        <td>True</td>
        <td>76.417</td>
    </tr>
    <tr>
        <td>80</td>
        <td>78</td>
        <td>1e-05</td>
        <td>sigmoid</td>
        <td>True</td>
        <td>75.587</td>
    </tr>
    <tr>
        <td>80</td>
        <td>65</td>
        <td>1e-05</td>
        <td>rbf</td>
        <td>True</td>
        <td>76.21</td>
    </tr>
    <tr>
        <td>100</td>
        <td>55</td>
        <td>1e-05</td>
        <td>rbf</td>
        <td>True</td>
        <td>76.417</td>
    </tr>  
    <tr>
        <td>100</td>
        <td>83</td>
        <td>1e-05</td>
        <td>sigmoid</td>
        <td>True</td>
        <td>76.348</td>
    </tr> 
    <tr>
        <td>150</td>
        <td>51</td>
        <td>1e-05</td>
        <td>sigmoid</td>
        <td>True</td>
        <td>76.556</td>
    </tr> 
    <tr>
        <td>150</td>
        <td>24</td>
        <td>1e-05</td>
        <td>rbf</td>
        <td>True</td>
        <td>76.48</td>
    </tr> 
</table>

<h1>Accuracy with SVM Classifier With Direct Clustering</h1>
<table>
    <tr>
        <th>Cluster Size</th>
        <th>C Value</th>
        <th>Gamma</th>
        <th>Kernel</th>
        <th>Normalization</th>
        <th>Accuracy</th>
    </tr>
        <tr>
        <td>150</td>
        <td>36</td>
        <td>1e-05</td>
        <td>rbf</td>
        <td>True</td>
        <td>79.806</td>
    </tr>
            <tr>
        <td>150</td>
        <td>72</td>
        <td>1e-05</td>
        <td>sigmoid</td>
        <td>True</td>
        <td>79.806</td>
    </tr>
    <tr>
        <td>170</td>
        <td>35</td>
        <td>1e-05</td>
        <td>sigmoid</td>
        <td>True</td>
        <td>79.66</td>
    </tr>
</table>

<h1>Accuracy with direct and indirect edge method</h1>
<table>
    <tr>
        <th>Cluster Size</th>
        <th>C Value</th>
        <th>Gamma</th>
        <th>Kernel</th>
        <th>Normalization</th>
        <th>Accuracy</th>
    </tr>
    <tr>
        <td>150</td>
        <td>16</td>
        <td>1e-05</td>
        <td>rbf</td>
        <td>True</td>
        <td>78.699</td>
    </tr>   
</table>


<h1>Accuracy of fusion with direct and matching based.</h1>
<table>
    <tr>
        <th>Cluster Size</th>
        <th>C Value</th>
        <th>Gamma</th>
        <th>Kernel</th>
        <th>Normalization</th>
        <th>Accuracy</th>
    </tr>
    <tr>
        <td>150</td>
        <td>18</td>
        <td>1e-05</td>
        <td>rbf</td>
        <td>True</td>
        <td>79.59</td>
    </tr>   
</table>

<h1>Accuracy of threshold based vector generation method</h1>
<table>
    <tr>
        <th>Threshold</th>
        <th>C Value</th>
        <th>Gamma</th>
        <th>Kernel</th>
        <th>Normalization</th>
        <th>Accuracy</th>
    </tr>
    <tr>
        <td>0.90</td>
        <td>47</td>
        <td>1e-05</td>
        <td>rbf</td>
        <td>True</td>
        <td>81.604</td>
    </tr>   
    <tr>
        <td>0.95</td>
        <td>80</td>
        <td>1e-05</td>
        <td>rbf</td>
        <td>True</td>
        <td>82.08</td>
    </tr>
    <tr>
        <td>0.80</td>
        <td>47</td>
        <td>1e-05</td>
        <td>rbf</td>
        <td>True</td>
        <td>80.49</td>
    </tr>
        <tr>
        <td>0.40</td>
        <td>61</td>
        <td>1e-05</td>
        <td>rbf</td>
        <td>True</td>
        <td>78.21</td>
    </tr>
    <tr>
        <td>0.50</td>
        <td>61</td>
        <td>1e-05</td>
        <td>rbf</td>
        <td>True</td>
        <td>79.04</td>
    </tr>
    <tr>
        <td>0.70</td>
        <td>31</td>
        <td>1e-05</td>
        <td>rbf</td>
        <td>True</td>
        <td>79.94</td>
    </tr>
    <tr>
        <td>0.60</td>
        <td>41</td>
        <td>1e-05</td>
        <td>rbf</td>
        <td>True</td>
        <td>79.73</td>
    </tr>
    <tr>
        <td>0.96</td>
        <td>93</td>
        <td>1e-05</td>
        <td>rbf</td>
        <td>True</td>
        <td>81.67</td>
    </tr>
   <tr>
        <td>0.97</td>
        <td>94</td>
        <td>1e-05</td>
        <td>rbf</td>
        <td>True</td>
        <td>62.44</td>
    </tr>
   <tr>
        <td>0.98</td>
        <td>98</td>
        <td>1e-05</td>
        <td>rbf</td>
        <td>True</td>
        <td>79.18</td>
    </tr>
</table>


<h1>Accuracy of fusion between threshold based and direct method</h1>
<table>
    <tr>
        <th>Cluster Size</th>
        <th>Threshold</th>
        <th>C Value</th>
        <th>Gamma</th>
        <th>Kernel</th>
        <th>Normalization</th>
        <th>Accuracy</th>
    </tr>
    <tr>
        <td>150</td>
        <td>0.90</td>
        <td>17</td>
        <td>1e-05</td>
        <td>rbf</td>
        <td>True</td>
        <td>81.396</td>
    </tr>   
</table>


<h1>Accuracy of fusion between threshold based and BoW Boolean</h1>
<table>
    <tr>
        <th>Threshold</th>
        <th>C Value</th>
        <th>Gamma</th>
        <th>Kernel</th>
        <th>Normalization</th>
        <th>Accuracy</th>
    </tr>
    <tr>
        <td>0.95</td>
        <td>21</td>
        <td>1e-05</td>
        <td>rbf</td>
        <td>True</td>
        <td>79.39</td>
    </tr>   
</table>

<h1>Accuracy of fusion between threshold based and Filter Bank Boolean</h1>
<table>
    <tr>
        <th>Threshold</th>
        <th>C Value</th>
        <th>Gamma</th>
        <th>Kernel</th>
        <th>Normalization</th>
        <th>Accuracy</th>
    </tr>
    <tr>
        <td>0.95</td>
        <td>51</td>
        <td>1e-05</td>
        <td>rbf</td>
        <td>True</td>
        <td>81.25</td>
    </tr>   
</table>

<h1>Accuracy of tf-idf vectorization method.</h1>
<table>
    <tr>
        <th>Vector Size</th>
        <th>C Value</th>
        <th>Gamma</th>
        <th>Kernel</th>
        <th>Normalization</th>
        <th>Accuracy</th>
    </tr>
    <tr>
        <td>319</td>
        <td>32</td>
        <td>1e-05</td>
        <td>rbf</td>
        <td>True</td>
        <td>73.92</td>
    </tr>   
</table>

<h1>Accuracy of tf-idf filter bank vectorization method.</h1>
<table>
    <tr>
        <th>Vector Size</th>
        <th>C Value</th>
        <th>Gamma</th>
        <th>Kernel</th>
        <th>Normalization</th>
        <th>Accuracy</th>
    </tr>
    <tr>
        <td>319</td>
        <td>61</td>
        <td>1e-05</td>
        <td>rbf</td>
        <td>True</td>
        <td>75.65</td>
    </tr>   
</table>

<h1>Accuracy of tf vectorization method.</h1>
<table>
    <tr>
        <th>Vector Size</th>
        <th>C Value</th>
        <th>Gamma</th>
        <th>Kernel</th>
        <th>Normalization</th>
        <th>Accuracy</th>
    </tr>
    <tr>
        <td>319</td>
        <td>22</td>
        <td>1e-05</td>
        <td>rbf</td>
        <td>True</td>
        <td>73.78</td>
    </tr>   
</table>


<h1>Accuracy of tf vectorization method filter bank.</h1>
<table>
    <tr>
        <th>Vector Size</th>
        <th>C Value</th>
        <th>Gamma</th>
        <th>Kernel</th>
        <th>Normalization</th>
        <th>Accuracy</th>
    </tr>
    <tr>
        <td>319</td>
        <td>61</td>
        <td>1e-05</td>
        <td>rbf</td>
        <td>True</td>
        <td>75.65</td>
    </tr>   
</table>

<h1>Accuracy of BOW boolean vectorization method.</h1>
<table>
    <tr>
        <th>Vector Size</th>
        <th>C Value</th>
        <th>Gamma</th>
        <th>Kernel</th>
        <th>Normalization</th>
        <th>Accuracy</th>
    </tr>
    <tr>
        <td>319</td>
        <td>81</td>
        <td>1e-05</td>
        <td>rbf</td>
        <td>True</td>
        <td>74.96</td>
    </tr>   
</table>


<h1>Accuracy of Filter Bank boolean vectorization method.</h1>
<table>
    <tr>
        <th>Vector Size</th>
        <th>C Value</th>
        <th>Gamma</th>
        <th>Kernel</th>
        <th>Normalization</th>
        <th>Accuracy</th>
    </tr>
    <tr>
        <td>319</td>
        <td>51</td>
        <td>1e-05</td>
        <td>rbf</td>
        <td>True</td>
        <td>77.31</td>
    </tr>   
</table>

<h1>Accuracy of LDA vectorization method.</h1>
<table>
    <tr>
        <th>Vector Size</th>
        <th>C Value</th>
        <th>Gamma</th>
        <th>Kernel</th>
        <th>Normalization</th>
        <th>Accuracy</th>
    </tr>
    <tr>
        <td>12</td>
        <td>91</td>
        <td>1e-05</td>
        <td>rbf</td>
        <td>True</td>
        <td>70.95</td>
    </tr>   
</table>

<h1>Accuracy of TF-ICF vectorization method.</h1>
<table>
    <tr>
        <th>Vector Size</th>
        <th>C Value</th>
        <th>Gamma</th>
        <th>Kernel</th>
        <th>Normalization</th>
        <th>Accuracy</th>
    </tr>
    <tr>
        <td>319</td>
        <td>31</td>
        <td>1e-05</td>
        <td>rbf</td>
        <td>True</td>
        <td>73.85</td>
    </tr>   
</table>


<h1>Accuracy of TF-ICF filter bank vectorization method.</h1>
<table>
    <tr>
        <th>Vector Size</th>
        <th>C Value</th>
        <th>Gamma</th>
        <th>Kernel</th>
        <th>Normalization</th>
        <th>Accuracy</th>
    </tr>
    <tr>
        <td>319</td>
        <td>61</td>
        <td>1e-05</td>
        <td>rbf</td>
        <td>True</td>
        <td>75.65</td>
    </tr>   
</table>


<h1>Accuracy of distance based histogram generation method.</h1>
<table>
    <tr>
        <th>Pool Method</th>
        <th>Vector Size</th>
        <th>C Value</th>
        <th>Gamma</th>
        <th>Kernel</th>
        <th>Normalization</th>
        <th>Accuracy</th>
    </tr>
    <tr>
        <td>Average</td>
        <td>319</td>
        <td>81</td>
        <td>1e-05</td>
        <td>sigmoid</td>
        <td>True</td>
        <td>83.402</td>
    </tr>  
    <tr>
        <td>Min</td>
        <td>319</td>
        <td>21</td>
        <td>1e-05</td>
        <td>sigmoid</td>
        <td>True</td>
        <td>52.62</td>
    </tr>  
    <tr>
        <td>Max</td>
        <td>319</td>
        <td>61</td>
        <td>1e-05</td>
        <td>sigmoid</td>
        <td>True</td>
        <td>67.28</td>
    </tr>
    <tr>
        <td>Sum</td>
        <td>319</td>
        <td>91</td>
        <td>1e-05</td>
        <td>rbf</td>
        <td>True</td>
        <td>76.27</td>
    </tr>
</table>

<h1>Accuracy of distance based histogram generation method for each sets. (sigmoid)</h1>
<h4> Accuracy AVG = 77.176</h4>
<table>
    <tr>
        <th>Set</th>
        <th>Pool Method</th>
        <th>Vector Size</th>
        <th>C Value</th>
        <th>Gamma</th>
        <th>Kernel</th>
        <th>Normalization</th>
        <th>Accuracy</th>
    </tr>
      <tr>
        <td>1</td>
        <td>Average</td>
        <td>319</td>
        <td>81</td>
        <td>1e-05</td>
        <td>sigmoid</td>
        <td>True</td>
        <td>83.402</td>
    </tr>  
         <tr>
        <td>2</td>
        <td>Average</td>
        <td>309</td>
        <td>91</td>
        <td>1e-05</td>
        <td>sigmoid</td>
        <td>True</td>
        <td>73.96</td>
    </tr>
            <tr>
        <td>3</td>
        <td>Average</td>
        <td>320</td>
        <td>81</td>
        <td>1e-05</td>
        <td>sigmoid</td>
        <td>True</td>
        <td>77</td>
    </tr>    
            <tr>
        <td>4</td>
        <td>Average</td>
        <td>329</td>
        <td>91</td>
        <td>1e-05</td>
        <td>sigmoid</td>
        <td>True</td>
        <td>75.41</td>
    </tr>  
            <tr>
        <td>5</td>
        <td>Average</td>
        <td>319</td>
        <td>81</td>
        <td>1e-05</td>
        <td>sigmoid</td>
        <td>True</td>
        <td>76.108</td>
    </tr>  
</table>

<h1>Accuracy of distance based histogram generation method for each sets. (Rbf)</h1>
<h4> Accuracy AVG = 77.396</h4>
<table>
    <tr>
        <th>Set</th>
        <th>Pool Method</th>
        <th>Vector Size</th>
        <th>C Value</th>
        <th>Gamma</th>
        <th>Kernel</th>
        <th>Normalization</th>
        <th>Accuracy</th>
    </tr>
      <tr>
        <td>1</td>
        <td>Average</td>
        <td>319</td>
        <td>21</td>
        <td>1e-05</td>
        <td>rbf</td>
        <td>True</td>
        <td>83.05</td>
    </tr>  
         <tr>
        <td>2</td>
        <td>Average</td>
        <td>309</td>
        <td>71</td>
        <td>1e-05</td>
        <td>rbf</td>
        <td>True</td>
        <td>74.16</td>
    </tr>
            <tr>
        <td>3</td>
        <td>Average</td>
        <td>320</td>
        <td>91</td>
        <td>1e-05</td>
        <td>rbf</td>
        <td>True</td>
        <td>77.35</td>
    </tr>    
    <tr>
        <td>4</td>
        <td>Average</td>
        <td>329</td>
        <td>61</td>
        <td>1e-05</td>
        <td>rbf</td>
        <td>True</td>
        <td>75.83</td>
    </tr>  
    <tr>
        <td>5</td>
        <td>Average</td>
        <td>319</td>
        <td>81</td>
        <td>1e-05</td>
        <td>rbf</td>
        <td>True</td>
        <td>76.59</td>
    </tr>  
</table>

<h1>Accuracy of distance based histogram generation method for each sets. (Gamma - 04)</h1>
<h4> Accuracy AVG = 77.466</h4>
<table>
    <tr>
        <th>Set</th>
        <th>Pool Method</th>
        <th>Vector Size</th>
        <th>C Value</th>
        <th>Gamma</th>
        <th>Kernel</th>
        <th>Normalization</th>
        <th>Accuracy</th>
    </tr>
      <tr>
        <td>1</td>
        <td>Average</td>
        <td>319</td>
        <td>1</td>
        <td>1e-04</td>
        <td>rbf</td>
        <td>True</td>
        <td>81.46</td>
    </tr>  
         <tr>
        <td>2</td>
        <td>Average</td>
        <td>309</td>
        <td>21</td>
        <td>1e-04</td>
        <td>rbf</td>
        <td>True</td>
        <td>74.51</td>
    </tr>
            <tr>
        <td>3</td>
        <td>Average</td>
        <td>320</td>
        <td>31</td>
        <td>1e-04</td>
        <td>rbf</td>
        <td>True</td>
        <td>77.7</td>
    </tr>    
    <tr>
        <td>4</td>
        <td>Average</td>
        <td>329</td>
        <td>11</td>
        <td>1e-04</td>
        <td>rbf</td>
        <td>True</td>
        <td>76.24</td>
    </tr>  
    <tr>
        <td>5</td>
        <td>Average</td>
        <td>319</td>
        <td>61</td>
        <td>1e-04</td>
        <td>rbf</td>
        <td>True</td>
        <td>77.42</td>
    </tr>  
</table>

<h1>Accuracy of boolean BoW based histogram generation method for each sets. (Gamma - 05)</h1>
<h4> Accuracy AVG = 73.534</h4>
<table>
    <tr>
        <th>Set</th>
        <th>Vector Size</th>
        <th>C Value</th>
        <th>Gamma</th>
        <th>Kernel</th>
        <th>Normalization</th>
        <th>Accuracy</th>
    </tr>
      <tr>
        <td>1</td>
        <td>319</td>
        <td>81</td>
        <td>1e-05</td>
        <td>rbf</td>
        <td>True</td>
        <td>74.96</td>
    </tr>  
         <tr>
        <td>2</td>
        <td>309</td>
        <td>81</td>
        <td>1e-05</td>
        <td>rbf</td>
        <td>True</td>
        <td>71.74</td>
    </tr>
            <tr>
        <td>3</td>
        <td>320</td>
        <td>91</td>
        <td>1e-05</td>
        <td>rbf</td>
        <td>True</td>
        <td>74.65</td>
    </tr>    
    <tr>
        <td>4</td>
        <td>329</td>
        <td>81</td>
        <td>1e-05</td>
        <td>rbf</td>
        <td>True</td>
        <td>72.92</td>
    </tr>  
    <tr>
        <td>5</td>
        <td>319</td>
        <td>91</td>
        <td>1e-05</td>
        <td>rbf</td>
        <td>True</td>
        <td>73.40</td>
    </tr>  
</table>

<h1>Accuracy of boolean BoW based histogram generation method for each sets. (Gamma - 04)</h1>
<h4> Accuracy AVG = 74.004</h4>
<table>
    <tr>
        <th>Set</th>
        <th>Vector Size</th>
        <th>C Value</th>
        <th>Gamma</th>
        <th>Kernel</th>
        <th>Normalization</th>
        <th>Accuracy</th>
    </tr>
      <tr>
        <td>1</td>
        <td>319</td>
        <td>11</td>
        <td>1e-04</td>
        <td>rbf</td>
        <td>True</td>
        <td>74.68</td>
    </tr>  
         <tr>
        <td>2</td>
        <td>309</td>
        <td>71</td>
        <td>1e-04</td>
        <td>rbf</td>
        <td>True</td>
        <td>72.57</td>
    </tr>
            <tr>
        <td>3</td>
        <td>320</td>
        <td>31</td>
        <td>1e-04</td>
        <td>rbf</td>
        <td>True</td>
        <td>75.76</td>
    </tr>    
    <tr>
        <td>4</td>
        <td>329</td>
        <td>21</td>
        <td>1e-04</td>
        <td>rbf</td>
        <td>True</td>
        <td>73.33</td>
    </tr>  
    <tr>
        <td>5</td>
        <td>319</td>
        <td>61</td>
        <td>1e-04</td>
        <td>rbf</td>
        <td>True</td>
        <td>73.68</td>
    </tr>  
</table>

<h1>Accuracy of TF-IDF histogram generation method for each sets. (Gamma - 04)</h1>
<h4> Accuracy AVG = 73.48</h4>
<table>
    <tr>
        <th>Set</th>
        <th>Vector Size</th>
        <th>C Value</th>
        <th>Gamma</th>
        <th>Kernel</th>
        <th>Normalization</th>
        <th>Accuracy</th>
    </tr>
      <tr>
        <td>1</td>
        <td>319</td>
        <td>11</td>
        <td>1e-04</td>
        <td>rbf</td>
        <td>True</td>
        <td>72.82</td>
    </tr>  
         <tr>
        <td>2</td>
        <td>309</td>
        <td>31</td>
        <td>1e-04</td>
        <td>rbf</td>
        <td>True</td>
        <td>72.02</td>
    </tr>
            <tr>
        <td>3</td>
        <td>320</td>
        <td>91</td>
        <td>1e-04</td>
        <td>rbf</td>
        <td>True</td>
        <td>75.34</td>
    </tr>    
    <tr>
        <td>4</td>
        <td>329</td>
        <td>91</td>
        <td>1e-04</td>
        <td>rbf</td>
        <td>True</td>
        <td>73.61</td>
    </tr>  
    <tr>
        <td>5</td>
        <td>319</td>
        <td>41</td>
        <td>1e-04</td>
        <td>rbf</td>
        <td>True</td>
        <td>73.61</td>
    </tr>  
</table>


<h1>Accuracy of TF-IDF histogram generation method for each sets. (Gamma - 05)</h1>
<h4> Accuracy AVG = 72.826</h4>
<table>
    <tr>
        <th>Set</th>
        <th>Vector Size</th>
        <th>C Value</th>
        <th>Gamma</th>
        <th>Kernel</th>
        <th>Normalization</th>
        <th>Accuracy</th>
    </tr>
      <tr>
        <td>1</td>
        <td>319</td>
        <td>31</td>
        <td>1e-05</td>
        <td>rbf</td>
        <td>True</td>
        <td>73.85</td>
    </tr>  
         <tr>
        <td>2</td>
        <td>309</td>
        <td>71</td>
        <td>1e-05</td>
        <td>rbf</td>
        <td>True</td>
        <td>71.19</td>
    </tr>
            <tr>
        <td>3</td>
        <td>320</td>
        <td>91</td>
        <td>1e-05</td>
        <td>rbf</td>
        <td>True</td>
        <td>74.30</td>
    </tr>    
    <tr>
        <td>4</td>
        <td>329</td>
        <td>91</td>
        <td>1e-05</td>
        <td>rbf</td>
        <td>True</td>
        <td>72.43</td>
    </tr>  
    <tr>
        <td>5</td>
        <td>319</td>
        <td>71</td>
        <td>1e-05</td>
        <td>rbf</td>
        <td>True</td>
        <td>72.36</td>
    </tr>  
</table>

<h1>Accuracy of LDA histogram generation method for each sets. (Gamma - 04)</h1>
<h4> Accuracy AVG = 66.774</h4>
<table>
    <tr>
        <th>Set</th>
        <th>Vector Size</th>
        <th>C Value</th>
        <th>Gamma</th>
        <th>Kernel</th>
        <th>Normalization</th>
        <th>Accuracy</th>
    </tr>
      <tr>
        <td>1</td>
        <td>12</td>
        <td>91</td>
        <td>1e-04</td>
        <td>rbf</td>
        <td>True</td>
        <td>72.40</td>
    </tr>  
         <tr>
        <td>2</td>
        <td>12</td>
        <td>61</td>
        <td>1e-04</td>
        <td>rbf</td>
        <td>True</td>
        <td>64.81</td>
    </tr>
            <tr>
        <td>3</td>
        <td>12</td>
        <td>41</td>
        <td>1e-04</td>
        <td>rbf</td>
        <td>True</td>
        <td>67.72</td>
    </tr>    
    <tr>
        <td>4</td>
        <td>12</td>
        <td>91</td>
        <td>1e-04</td>
        <td>rbf</td>
        <td>True</td>
        <td>64.54</td>
    </tr>  
    <tr>
        <td>5</td>
        <td>12</td>
        <td>91</td>
        <td>1e-04</td>
        <td>rbf</td>
        <td>True</td>
        <td>64.40</td>
    </tr>  
</table>

<h1>Accuracy of LDA histogram generation method for each sets. (Gamma - 05)</h1>
<h4> Accuracy AVG = 66.774</h4>
<table>
    <tr>
        <th>Set</th>
        <th>Vector Size</th>
        <th>C Value</th>
        <th>Gamma</th>
        <th>Kernel</th>
        <th>Normalization</th>
        <th>Accuracy</th>
    </tr>
      <tr>
        <td>1</td>
        <td>12</td>
        <td>91</td>
        <td>1e-05</td>
        <td>rbf</td>
        <td>True</td>
        <td>70.95</td>
    </tr>  
         <tr>
        <td>2</td>
        <td>12</td>
        <td>91</td>
        <td>1e-05</td>
        <td>rbf</td>
        <td>True</td>
        <td>63.01</td>
    </tr>
            <tr>
        <td>3</td>
        <td>12</td>
        <td>81</td>
        <td>1e-05</td>
        <td>rbf</td>
        <td>True</td>
        <td>66.62</td>
    </tr>    
    <tr>
        <td>4</td>
        <td>12</td>
        <td>91</td>
        <td>1e-05</td>
        <td>rbf</td>
        <td>True</td>
        <td>62.39</td>
    </tr>  
    <tr>
        <td>5</td>
        <td>12</td>
        <td>81</td>
        <td>1e-05</td>
        <td>rbf</td>
        <td>True</td>
        <td>62.81</td>
    </tr>  
</table>

<h1>Accuracy of TF-ICF histogram generation method for each sets. (Gamma - 04)</h1>
<h4> Accuracy AVG = 73.48</h4>
<table>
    <tr>
        <th>Set</th>
        <th>Vector Size</th>
        <th>C Value</th>
        <th>Gamma</th>
        <th>Kernel</th>
        <th>Normalization</th>
        <th>Accuracy</th>
    </tr>
      <tr>
        <td>1</td>
        <td>319</td>
        <td>11</td>
        <td>1e-04</td>
        <td>rbf</td>
        <td>True</td>
        <td>72.82</td>
    </tr>  
         <tr>
        <td>2</td>
        <td>309</td>
        <td>31</td>
        <td>1e-04</td>
        <td>rbf</td>
        <td>True</td>
        <td>72.02</td>
    </tr>
            <tr>
        <td>3</td>
        <td>320</td>
        <td>91</td>
        <td>1e-04</td>
        <td>rbf</td>
        <td>True</td>
        <td>75.34</td>
    </tr>    
    <tr>
        <td>4</td>
        <td>329</td>
        <td>91</td>
        <td>1e-04</td>
        <td>rbf</td>
        <td>True</td>
        <td>73.61</td>
    </tr>  
    <tr>
        <td>5</td>
        <td>319</td>
        <td>41</td>
        <td>1e-04</td>
        <td>rbf</td>
        <td>True</td>
        <td>73.61</td>
    </tr>  
</table>

<h1>Accuracy of TF-ICF histogram generation method for each sets. (Gamma - 05)</h1>
<h4> Accuracy AVG = 72.826</h4>
<table>
    <tr>
        <th>Set</th>
        <th>Vector Size</th>
        <th>C Value</th>
        <th>Gamma</th>
        <th>Kernel</th>
        <th>Normalization</th>
        <th>Accuracy</th>
    </tr>
      <tr>
        <td>1</td>
        <td>319</td>
        <td>31</td>
        <td>1e-05</td>
        <td>rbf</td>
        <td>True</td>
        <td>73.85</td>
    </tr>  
         <tr>
        <td>2</td>
        <td>309</td>
        <td>71</td>
        <td>1e-05</td>
        <td>rbf</td>
        <td>True</td>
        <td>71.19</td>
    </tr>
            <tr>
        <td>3</td>
        <td>320</td>
        <td>91</td>
        <td>1e-05</td>
        <td>rbf</td>
        <td>True</td>
        <td>74.30</td>
    </tr>    
    <tr>
        <td>4</td>
        <td>329</td>
        <td>91</td>
        <td>1e-05</td>
        <td>rbf</td>
        <td>True</td>
        <td>72.43</td>
    </tr>  
    <tr>
        <td>5</td>
        <td>319</td>
        <td>71</td>
        <td>1e-05</td>
        <td>rbf</td>
        <td>True</td>
        <td>72.36</td>
    </tr>  
</table>

<h1>Accuracy of TF histogram generation method for each sets. (Gamma - 04)</h1>
<h4> Accuracy AVG = 73.48</h4>
<table>
    <tr>
        <th>Set</th>
        <th>Vector Size</th>
        <th>C Value</th>
        <th>Gamma</th>
        <th>Kernel</th>
        <th>Normalization</th>
        <th>Accuracy</th>
    </tr>
      <tr>
        <td>1</td>
        <td>319</td>
        <td>11</td>
        <td>1e-04</td>
        <td>rbf</td>
        <td>True</td>
        <td>72.82</td>
    </tr>  
         <tr>
        <td>2</td>
        <td>309</td>
        <td>31</td>
        <td>1e-04</td>
        <td>rbf</td>
        <td>True</td>
        <td>72.02</td>
    </tr>
            <tr>
        <td>3</td>
        <td>320</td>
        <td>91</td>
        <td>1e-04</td>
        <td>rbf</td>
        <td>True</td>
        <td>75.34</td>
    </tr>    
    <tr>
        <td>4</td>
        <td>329</td>
        <td>91</td>
        <td>1e-04</td>
        <td>rbf</td>
        <td>True</td>
        <td>73.61</td>
    </tr>  
    <tr>
        <td>5</td>
        <td>319</td>
        <td>41</td>
        <td>1e-04</td>
        <td>rbf</td>
        <td>True</td>
        <td>73.61</td>
    </tr>  
</table>


<h1>Accuracy of TF-ICF Filter Bank histogram generation method for each sets. (Gamma - 04)</h1>
<h4> Accuracy AVG = 71.996</h4>
<table>
    <tr>
        <th>Set</th>
        <th>Vector Size</th>
        <th>C Value</th>
        <th>Gamma</th>
        <th>Kernel</th>
        <th>Normalization</th>
        <th>Accuracy</th>
    </tr>
      <tr>
        <td>1</td>
        <td>319</td>
        <td>41</td>
        <td>1e-04</td>
        <td>rbf</td>
        <td>True</td>
        <td>76.69</td>
    </tr>  
         <tr>
        <td>2</td>
        <td>309</td>
        <td>41</td>
        <td>1e-04</td>
        <td>rbf</td>
        <td>True</td>
        <td>68.97</td>
    </tr>
            <tr>
        <td>3</td>
        <td>320</td>
        <td>41</td>
        <td>1e-04</td>
        <td>rbf</td>
        <td>True</td>
        <td>72.64</td>
    </tr>    
    <tr>
        <td>4</td>
        <td>329</td>
        <td>11</td>
        <td>1e-04</td>
        <td>rbf</td>
        <td>True</td>
        <td>71.05</td>
    </tr>  
    <tr>
        <td>5</td>
        <td>319</td>
        <td>41</td>
        <td>1e-04</td>
        <td>rbf</td>
        <td>True</td>
        <td>70.63</td>
    </tr>  
</table>

<h1>Accuracy of TF Filter Bank histogram generation method for each sets. (Gamma - 04)</h1>
<h4> Accuracy AVG = 71.996</h4>
<table>
    <tr>
        <th>Set</th>
        <th>Vector Size</th>
        <th>C Value</th>
        <th>Gamma</th>
        <th>Kernel</th>
        <th>Normalization</th>
        <th>Accuracy</th>
    </tr>
      <tr>
        <td>1</td>
        <td>319</td>
        <td>41</td>
        <td>1e-04</td>
        <td>rbf</td>
        <td>True</td>
        <td>76.69</td>
    </tr>  
         <tr>
        <td>2</td>
        <td>309</td>
        <td>41</td>
        <td>1e-04</td>
        <td>rbf</td>
        <td>True</td>
        <td>68.97</td>
    </tr>
            <tr>
        <td>3</td>
        <td>320</td>
        <td>41</td>
        <td>1e-04</td>
        <td>rbf</td>
        <td>True</td>
        <td>72.64</td>
    </tr>    
    <tr>
        <td>4</td>
        <td>329</td>
        <td>11</td>
        <td>1e-04</td>
        <td>rbf</td>
        <td>True</td>
        <td>71.05</td>
    </tr>  
    <tr>
        <td>5</td>
        <td>319</td>
        <td>41</td>
        <td>1e-04</td>
        <td>rbf</td>
        <td>True</td>
        <td>70.63</td>
    </tr>  
</table>

<h1>Accuracy of TF-IDF Filter Bank histogram generation method for each sets. (Gamma - 04)</h1>
<h4> Accuracy AVG = 71.996</h4>
<table>
    <tr>
        <th>Set</th>
        <th>Vector Size</th>
        <th>C Value</th>
        <th>Gamma</th>
        <th>Kernel</th>
        <th>Normalization</th>
        <th>Accuracy</th>
    </tr>
      <tr>
        <td>1</td>
        <td>319</td>
        <td>41</td>
        <td>1e-04</td>
        <td>rbf</td>
        <td>True</td>
        <td>76.69</td>
    </tr>  
         <tr>
        <td>2</td>
        <td>309</td>
        <td>41</td>
        <td>1e-04</td>
        <td>rbf</td>
        <td>True</td>
        <td>68.97</td>
    </tr>
            <tr>
        <td>3</td>
        <td>320</td>
        <td>41</td>
        <td>1e-04</td>
        <td>rbf</td>
        <td>True</td>
        <td>72.64</td>
    </tr>    
    <tr>
        <td>4</td>
        <td>329</td>
        <td>11</td>
        <td>1e-04</td>
        <td>rbf</td>
        <td>True</td>
        <td>71.05</td>
    </tr>  
    <tr>
        <td>5</td>
        <td>319</td>
        <td>41</td>
        <td>1e-04</td>
        <td>rbf</td>
        <td>True</td>
        <td>70.63</td>
    </tr>  
</table>

<h1>Accuracy of BOW Filter Bank histogram generation method for each sets. (Gamma - 04)</h1>
<h4> Accuracy AVG = 72.3</h4>
<table>
    <tr>
        <th>Set</th>
        <th>Vector Size</th>
        <th>C Value</th>
        <th>Gamma</th>
        <th>Kernel</th>
        <th>Normalization</th>
        <th>Accuracy</th>
    </tr>
      <tr>
        <td>1</td>
        <td>319</td>
        <td>51</td>
        <td>1e-04</td>
        <td>rbf</td>
        <td>True</td>
        <td>77.31</td>
    </tr>  
         <tr>
        <td>2</td>
        <td>309</td>
        <td>61</td>
        <td>1e-04</td>
        <td>rbf</td>
        <td>True</td>
        <td>69.94</td>
    </tr>
            <tr>
        <td>3</td>
        <td>320</td>
        <td>21</td>
        <td>1e-04</td>
        <td>rbf</td>
        <td>True</td>
        <td>73.33</td>
    </tr>    
    <tr>
        <td>4</td>
        <td>329</td>
        <td>21</td>
        <td>1e-04</td>
        <td>rbf</td>
        <td>True</td>
        <td>70.15</td>
    </tr>  
    <tr>
        <td>5</td>
        <td>319</td>
        <td>11</td>
        <td>1e-04</td>
        <td>rbf</td>
        <td>True</td>
        <td>70.77</td>
    </tr>  
</table>


<h1>Accuracy of Word2Vec based histogram generation method for each sets. (Gamma - 04)(embedding size = 100)</h1>
<h4> Accuracy AVG = 73.2</h4>
<table>
    <tr>
        <th>Set</th>
        <th>Vector Size</th>
        <th>C Value</th>
        <th>Gamma</th>
        <th>Kernel</th>
        <th>Normalization</th>
        <th>Accuracy</th>
    </tr>
      <tr>
        <td>1</td>
        <td>100</td>
        <td>91</td>
        <td>1e-04</td>
        <td>rbf</td>
        <td>True</td>
        <td>79.04</td>
    </tr>  
         <tr>
        <td>2</td>
        <td>100</td>
        <td>91</td>
        <td>1e-04</td>
        <td>rbf</td>
        <td>True</td>
        <td>70.63</td>
    </tr>
            <tr>
        <td>3</td>
        <td>100</td>
        <td>81</td>
        <td>1e-04</td>
        <td>rbf</td>
        <td>True</td>
        <td>73.75</td>
    </tr>    
    <tr>
        <td>4</td>
        <td>100</td>
        <td>91</td>
        <td>1e-04</td>
        <td>rbf</td>
        <td>True</td>
        <td>70.77</td>
    </tr>  
    <tr>
        <td>5</td>
        <td>100</td>
        <td>81</td>
        <td>1e-04</td>
        <td>rbf</td>
        <td>True</td>
        <td>71.81</td>
    </tr>  
</table>

<h1>Accuracy of Word2Vec based histogram generation method for each sets. (Gamma - 04)(embedding size = 300)</h1>
<h4> Accuracy AVG = 74.572</h4>
<table>
    <tr>
        <th>Set</th>
        <th>Vector Size</th>
        <th>C Value</th>
        <th>Gamma</th>
        <th>Kernel</th>
        <th>Normalization</th>
        <th>Accuracy</th>
    </tr>
      <tr>
        <td>1</td>
        <td>300</td>
        <td>91</td>
        <td>1e-04</td>
        <td>rbf</td>
        <td>True</td>
        <td>79.94</td>
    </tr>  
         <tr>
        <td>2</td>
        <td>300</td>
        <td>81</td>
        <td>1e-04</td>
        <td>rbf</td>
        <td>True</td>
        <td>71.53</td>
    </tr>
            <tr>
        <td>3</td>
        <td>300</td>
        <td>91</td>
        <td>1e-04</td>
        <td>rbf</td>
        <td>True</td>
        <td>74.86</td>
    </tr>    
    <tr>
        <td>4</td>
        <td>300</td>
        <td>81</td>
        <td>1e-04</td>
        <td>rbf</td>
        <td>True</td>
        <td>73.06</td>
    </tr>  
    <tr>
        <td>5</td>
        <td>300</td>
        <td>71</td>
        <td>1e-04</td>
        <td>rbf</td>
        <td>True</td>
        <td>73.47</td>
    </tr>  
</table>

<h1>Accuracy of word2vec LSTM vector method (embedding vector = 300)</h1>
<h4> Accuracy AVG = 75.528</h4>
<table>
    <tr>
        <th>Set</th>
        <th>Vector Size</th>
        <th>Accuracy</th>
    </tr>
      <tr>
        <td>1</td>
        <td>300</td>
        <td>72.33</td>
    </tr>  
         <tr>
        <td>2</td>
        <td>300</td>
        <td>75.76</td>
    </tr>
            <tr>
        <td>3</td>
        <td>300</td>
        <td>76.86</td>
    </tr>    
    <tr>
        <td>4</td>
        <td>300</td>
        <td>76.66</td>
    </tr>  
    <tr>
        <td>5</td>
        <td>300</td>
        <td>76.03</td>
    </tr>  
</table>


<h1>Accuracy of BERT method for each sets.</h1>
<h4> Accuracy AVG = 75.086</h4>
<table>
    <tr>
        <th>Set</th>
        <th>MCC</th>
        <th>F1</th>
        <th>eval loss</th>
        <th>Accuracy</th>
    </tr>
      <tr>
        <td>1</td>
        <td>65.98</td>
        <td>77.73</td>
        <td>0.77</td>
        <td>77.73</td>
    </tr>  
         <tr>
        <td>2</td>
        <td>60.60</td>
        <td>73.75</td>
        <td>0.88</td>
        <td>73.75</td>
    </tr>
            <tr>
        <td>3</td>
        <td>61.89</td>
        <td>74.58</td>
        <td>0.81</td>
        <td>74.58</td>
    </tr>    
            <tr>
        <td>4</td>
        <td>63.15</td>
        <td>75.62</td>
        <td>0.86</td>
        <td>75.62</td>
    </tr>  
            <tr>
        <td>5</td>
        <td>60.45</td>
        <td>73.75</td>
        <td>0.87</td>
        <td>73.75</td>
    </tr>  
</table>
