# Supplementary material for: Vector representation based on a supervised codebook for Nepali documents classification
Source: PeerJ Comput Sci. 2021 Mar 3;7:e412. doi: 10.7717/peerj-cs.412 (PMC7959666; doi:10.7717/peerj-cs.412)
Supplement: Supplemental Information 1 [file peerj-cs-07-412-s001.zip › c0mmand3r3-news_classification-a8033f05c35b/docs/24NepaliNews.md]

<h1>Accuracy of threshold based vector generation method</h1>
<table>
    <tr>
        <th>Threshold</th>
        <th>C Value</th>
        <th>Gamma</th>
        <th>Kernel</th>
        <th>Normalization</th>
        <th>Accuracy</th>
    </tr>   
    <tr>
        <td>0.95</td>
        <td>81</td>
        <td>1e-05</td>
        <td>rbf</td>
        <td>True</td>
        <td>82.69</td>
    </tr>
</table>

<h1>Accuracy of tf-idf vectorization method.</h1>
<table>
    <tr>
        <th>Vector Size</th>
        <th>C Value</th>
        <th>Gamma</th>
        <th>Kernel</th>
        <th>Normalization</th>
        <th>Accuracy</th>
    </tr>
    <tr>
        <td>757</td>
        <td>71</td>
        <td>1e-05</td>
        <td>rbf</td>
        <td>True</td>
        <td>84.71</td>
    </tr>   
</table>


<h1>Accuracy of tf-idf filter bank vectorization method.</h1>
<table>
    <tr>
        <th>Vector Size</th>
        <th>C Value</th>
        <th>Gamma</th>
        <th>Kernel</th>
        <th>Normalization</th>
        <th>Accuracy</th>
    </tr>
    <tr>
        <td>715</td>
        <td>71</td>
        <td>1e-05</td>
        <td>rbf</td>
        <td>True</td>
        <td>81.96</td>
    </tr>   
</table>

<h1>Accuracy of tf vectorization method.</h1>
<table>
    <tr>
        <th>Vector Size</th>
        <th>C Value</th>
        <th>Gamma</th>
        <th>Kernel</th>
        <th>Normalization</th>
        <th>Accuracy</th>
    </tr>
    <tr>
        <td>757</td>
        <td>71</td>
        <td>1e-05</td>
        <td>rbf</td>
        <td>True</td>
        <td>84.71</td>
    </tr>   
</table>

<h1>Accuracy of tf filter bank vectorization method.</h1>
<table>
    <tr>
        <th>Vector Size</th>
        <th>C Value</th>
        <th>Gamma</th>
        <th>Kernel</th>
        <th>Normalization</th>
        <th>Accuracy</th>
    </tr>
    <tr>
        <td>715</td>
        <td>71</td>
        <td>1e-05</td>
        <td>rbf</td>
        <td>True</td>
        <td>81.96</td>
    </tr>   
</table>

<h1>Accuracy of boolean vectorization method.</h1>
<table>
    <tr>
        <th>Vector Size</th>
        <th>C Value</th>
        <th>Gamma</th>
        <th>Kernel</th>
        <th>Normalization</th>
        <th>Accuracy</th>
    </tr>
    <tr>
        <td>757</td>
        <td>44</td>
        <td>1e-05</td>
        <td>rbf</td>
        <td>True</td>
        <td>84.83</td>
    </tr>   
</table>

<h1>Accuracy of LDA vectorization method.</h1>
<table>
    <tr>
        <th>Vector Size</th>
        <th>C Value</th>
        <th>Gamma</th>
        <th>Kernel</th>
        <th>Normalization</th>
        <th>Accuracy</th>
    </tr>
    <tr>
        <td>12</td>
        <td>91</td>
        <td>1e-05</td>
        <td>rbf</td>
        <td>True</td>
        <td>62.46</td>
    </tr>   
</table>

<h1>Accuracy of TF-ICF vectorization method.</h1>
<table>
    <tr>
        <th>Vector Size</th>
        <th>C Value</th>
        <th>Gamma</th>
        <th>Kernel</th>
        <th>Normalization</th>
        <th>Accuracy</th>
    </tr>
    <tr>
        <td>757</td>
        <td>71</td>
        <td>1e-05</td>
        <td>rbf</td>
        <td>True</td>
        <td>84.71</td>
    </tr>   
</table>


<h1>Accuracy of TF-ICF filter bank vectorization method.</h1>
<table>
    <tr>
        <th>Vector Size</th>
        <th>C Value</th>
        <th>Gamma</th>
        <th>Kernel</th>
        <th>Normalization</th>
        <th>Accuracy</th>
    </tr>
    <tr>
        <td>715</td>
        <td>71</td>
        <td>1e-05</td>
        <td>rbf</td>
        <td>True</td>
        <td>81.96</td>
    </tr>   
</table>

<h1>Accuracy of distance based histogram generation method.</h1>
<table>
    <tr>
        <th>Pool Method</th>
        <th>Vector Size</th>
        <th>C Value</th>
        <th>Gamma</th>
        <th>Kernel</th>
        <th>Normalization</th>
        <th>Accuracy</th>
    </tr>
    <tr>
        <td>Average</td>
        <td>757</td>
        <td>91</td>
        <td>1e-05</td>
        <td>sigmoid</td>
        <td>True</td>
        <td>71.76</td>
    </tr>
    <tr>
        <td>Average</td>
        <td>757</td>
        <td>60000</td>
        <td>1e-05</td>
        <td>rbf</td>
        <td>True</td>
        <td>81.75</td>
    </tr>
</table>
