# Supplementary material for: Vector representation based on a supervised codebook for Nepali documents classification
Source: PeerJ Comput Sci. 2021 Mar 3;7:e412. doi: 10.7717/peerj-cs.412 (PMC7959666; doi:10.7717/peerj-cs.412)
Supplement: Supplemental Information 1 [file peerj-cs-07-412-s001.zip › c0mmand3r3-news_classification-a8033f05c35b/docs/bow_flow.md]

After Distance vector calculation,

<h1>BoW</h1>
FIle : boolean_train.pkl/boolean_test.pkl
<h3> BoW generation </h3>
File : BoW_generator_example.py

<h3> Bow Frequency Optimizer (train/test) </h3>
File : BoW_frequency_optimizer_example.py

<h3> BoW histogram Generation </h3>
File : bow_boolean_histogram_generator_example.py

<h1>TF-IDF</h1>
File : tf_idf_train.pkl/tf_idf_test.pkl

<h3>BoW IDF Optimizer </h3>
File : BoW_idf_optimizer_example.py

<h3>BoW TF-IDF histogram generation</h3>
File : TFIDF_histogram_generation_example.py

<h1>TF-ICF</h1>
File : tf_train.pkl/tf_test.pkl

<h3> Histogram Generation </h3>
File: tf_histogram_generation_example.py

<h1> LDA </h1>
file : lda_test_vector.pkl/lda_train_vector.pkl


<h3>LDA model generation</h3>
File : lda_model_generation_example.py

<h3> LDA histogram generation </h3>
File : lda_histogram_generation_example.py
