# Supplementary material for: Vector representation based on a supervised codebook for Nepali documents classification
Source: PeerJ Comput Sci. 2021 Mar 3;7:e412. doi: 10.7717/peerj-cs.412 (PMC7959666; doi:10.7717/peerj-cs.412)
Supplement: Supplemental Information 1 [file peerj-cs-07-412-s001.zip › c0mmand3r3-news_classification-a8033f05c35b/docs/distance_based_vector_flow.md]

<h1> Research Flow </h1>
<p>Here is the basic program flow of the project. The flow is given below : </p>

* <h3> Splitting the dataset</h3>
<table>
    <tr>
        <th>Python File : dataset_splitter_example.py</th>
    </tr>
    <tr>
        <th>Useage : This program is generally used to split the datasets. Training and the testing data are splitted
         based on the training ratio.</th>
    </tr>
</table>
Path of the documents are defined and then documents are split randomly based on the split ratio.
After that, the document is copy and paste of the required train or test folder.

* <h3> Corpus generation </h3>
<table>
    <tr>
        <th>Python File : corpus_generator_example.py</th>
    </tr>
    <tr>
        <th>Useage : This program is generally used to create the corpus from the training documents.</th>
    </tr>
</table>

<b>Input</b>: Path of the training documents. <br/>
<b>Output</b>: Sentence wise corpus. <br/>

* <h3> Corpus conversion for pickle file </h3>
File : stem_corpus_example.py


* <h3> Graph Generation </h3>
File : graph_generator_example.py

* <h3> Dataset Tokens generation with rasuwa dirga filter </h3>
File : token_generator_example.py
<br/> It has to switch it to java stemmer.

*<h3> Label Based Corpus generation. </h3>
File : label_based_corpus_generator_example.py

*<h3> Label Based Corpus optimizer generation. </h3>
File : optimizer_example.py

*<h3> Training vector generation. </h3>
File : training_nodes_direct_probability_vector_generation_example.py (for single file generation)
File : training_nodes_direct_probablility_logger_example.py (logger creation)
File : training_nodes_direct_probability_vector_generation_using_logger_example.py (resumer with logger)
File : training_nodes_direct_probability_appender_example.py (appender of generation file)


*<h3> Filter bank design (First level)</h3>
file : neighbour_concept_filter_bank_example.py

*<h3> Filter bank design (Final Level) </h3>
File : third_level_filter_bank_generator_example.py

*<h3> Distance wise vector optimizer (For Histogram) </h3>
File : distance_wise_vector_generator_example.py (individual file processing)
File : distance_based_optimizer_example.py (Faster execution)

*<h3> Histogram generation </h3>
File : distance_based_histogram_generation_example.py
