# Supplementary material for: Vector representation based on a supervised codebook for Nepali documents classification
Source: PeerJ Comput Sci. 2021 Mar 3;7:e412. doi: 10.7717/peerj-cs.412 (PMC7959666; doi:10.7717/peerj-cs.412)
Supplement: Supplemental Information 1 [file peerj-cs-07-412-s001.zip › c0mmand3r3-news_classification-a8033f05c35b/docs/fusion_news.md]

<h1>Accuracy of Distance based histogram generation method for each sets. (Gamma - 05)</h1>
<h4> Accuracy AVG = 78.802</h4>
<table>
    <tr>
        <th>Set</th>
        <th>Vector Size</th>
        <th>C Value</th>
        <th>Gamma</th>
        <th>Kernel</th>
        <th>Normalization</th>
        <th>Accuracy</th>
    </tr>
      <tr>
        <td>1</td>
        <td>328</td>
        <td>91</td>
        <td>1e-05</td>
        <td>rbf</td>
        <td>True</td>
        <td>77.808</td>
    </tr>  
         <tr>
        <td>2</td>
        <td>340</td>
        <td>91</td>
        <td>1e-05</td>
        <td>rbf</td>
        <td>True</td>
        <td>78.04</td>
    </tr>
            <tr>
        <td>3</td>
        <td>345</td>
        <td>91</td>
        <td>1e-05</td>
        <td>rbf</td>
        <td>True</td>
        <td>77.94</td>
    </tr>    
    <tr>
        <td>4</td>
        <td>346</td>
        <td>91</td>
        <td>1e-05</td>
        <td>rbf</td>
        <td>True</td>
        <td>79.62</td>
    </tr>  
    <tr>
        <td>5</td>
        <td>333</td>
        <td>91</td>
        <td>1e-05</td>
        <td>rbf</td>
        <td>True</td>
        <td>80.606</td>
    </tr>  
</table>

<h1>Accuracy of Distance based histogram generation method for each sets. (Gamma - 04)</h1>
<h4> Accuracy AVG = 80.5474</h4>
<table>
    <tr>
        <th>Set</th>
        <th>Vector Size</th>
        <th>C Value</th>
        <th>Gamma</th>
        <th>Kernel</th>
        <th>Normalization</th>
        <th>Accuracy</th>
    </tr>
      <tr>
        <td>1</td>
        <td>328</td>
        <td>81</td>
        <td>1e-04</td>
        <td>rbf</td>
        <td>True</td>
        <td>80.23</td>
    </tr>  
         <tr>
        <td>2</td>
        <td>340</td>
        <td>81</td>
        <td>1e-04</td>
        <td>rbf</td>
        <td>True</td>
        <td>80.55</td>
    </tr>
            <tr>
        <td>3</td>
        <td>345</td>
        <td>91</td>
        <td>1e-04</td>
        <td>rbf</td>
        <td>True</td>
        <td>79.207</td>
    </tr>    
    <tr>
        <td>4</td>
        <td>346</td>
        <td>71</td>
        <td>1e-04</td>
        <td>rbf</td>
        <td>True</td>
        <td>81.305</td>
    </tr>  
    <tr>
        <td>5</td>
        <td>333</td>
        <td>51</td>
        <td>1e-04</td>
        <td>rbf</td>
        <td>True</td>
        <td>81.445</td>
    </tr>  
</table>

<h1>Accuracy of Distance based histogram generation method for each sets. (Gamma - 03)</h1>
<h4> Accuracy AVG = 80.786</h4>
<table>
    <tr>
        <th>Set</th>
        <th>Vector Size</th>
        <th>C Value</th>
        <th>Gamma</th>
        <th>Kernel</th>
        <th>Normalization</th>
        <th>Accuracy</th>
    </tr>
      <tr>
        <td>1</td>
        <td>328</td>
        <td>21</td>
        <td>1e-03</td>
        <td>rbf</td>
        <td>True</td>
        <td>80.83</td>
    </tr>  
         <tr>
        <td>2</td>
        <td>340</td>
        <td>21</td>
        <td>1e-03</td>
        <td>rbf</td>
        <td>True</td>
        <td>80.65</td>
    </tr>
            <tr>
        <td>3</td>
        <td>345</td>
        <td>71</td>
        <td>1e-03</td>
        <td>rbf</td>
        <td>True</td>
        <td>79.81</td>
    </tr>    
    <tr>
        <td>4</td>
        <td>346</td>
        <td>21</td>
        <td>1e-03</td>
        <td>rbf</td>
        <td>True</td>
        <td>81.25</td>
    </tr>  
    <tr>
        <td>5</td>
        <td>333</td>
        <td>11</td>
        <td>1e-03</td>
        <td>rbf</td>
        <td>True</td>
        <td>81.39</td>
    </tr>  
</table>

<h1>Accuracy of LDA based histogram generation method for each sets. (Gamma - 05)</h1>
<h4> Accuracy AVG = 52.312</h4>
<table>
    <tr>
        <th>Set</th>
        <th>Vector Size</th>
        <th>C Value</th>
        <th>Gamma</th>
        <th>Kernel</th>
        <th>Normalization</th>
        <th>Accuracy</th>
    </tr>
      <tr>
        <td>1</td>
        <td>12</td>
        <td>91</td>
        <td>1e-05</td>
        <td>rbf</td>
        <td>True</td>
        <td>51.14</td>
    </tr>  
         <tr>
        <td>2</td>
        <td>12</td>
        <td>91</td>
        <td>1e-05</td>
        <td>rbf</td>
        <td>True</td>
        <td>54.63</td>
    </tr>
            <tr>
        <td>3</td>
        <td>12</td>
        <td>91</td>
        <td>1e-05</td>
        <td>rbf</td>
        <td>True</td>
        <td>52.68</td>
    </tr>    
    <tr>
        <td>4</td>
        <td>12</td>
        <td>91</td>
        <td>1e-05</td>
        <td>rbf</td>
        <td>True</td>
        <td>48.20</td>
    </tr>  
    <tr>
        <td>5</td>
        <td>12</td>
        <td>91</td>
        <td>1e-05</td>
        <td>rbf</td>
        <td>True</td>
        <td>54.91</td>
    </tr>  
</table>

<h1>Accuracy of LDA based histogram generation method for each sets. (Gamma - 04)</h1>
<h4> Accuracy AVG = 54.52</h4>
<table>
    <tr>
        <th>Set</th>
        <th>Vector Size</th>
        <th>C Value</th>
        <th>Gamma</th>
        <th>Kernel</th>
        <th>Normalization</th>
        <th>Accuracy</th>
    </tr>
      <tr>
        <td>1</td>
        <td>12</td>
        <td>71</td>
        <td>1e-04</td>
        <td>rbf</td>
        <td>True</td>
        <td>53.70</td>
    </tr>  
         <tr>
        <td>2</td>
        <td>12</td>
        <td>71</td>
        <td>1e-04</td>
        <td>rbf</td>
        <td>True</td>
        <td>55.47</td>
    </tr>
            <tr>
        <td>3</td>
        <td>12</td>
        <td>91</td>
        <td>1e-04</td>
        <td>rbf</td>
        <td>True</td>
        <td>56.037</td>
    </tr>    
    <tr>
        <td>4</td>
        <td>12</td>
        <td>81</td>
        <td>1e-04</td>
        <td>rbf</td>
        <td>True</td>
        <td>50.67</td>
    </tr>  
    <tr>
        <td>5</td>
        <td>12</td>
        <td>61</td>
        <td>1e-04</td>
        <td>rbf</td>
        <td>True</td>
        <td>56.73</td>
    </tr>  
</table>

<h1>Accuracy of LDA based histogram generation method for each sets. (Gamma - 03)</h1>
<h4> Accuracy AVG = 56.464</h4>
<table>
    <tr>
        <th>Set</th>
        <th>Vector Size</th>
        <th>C Value</th>
        <th>Gamma</th>
        <th>Kernel</th>
        <th>Normalization</th>
        <th>Accuracy</th>
    </tr>
      <tr>
        <td>1</td>
        <td>12</td>
        <td>81</td>
        <td>1e-03</td>
        <td>rbf</td>
        <td>True</td>
        <td>55.43</td>
    </tr>  
         <tr>
        <td>2</td>
        <td>12</td>
        <td>71</td>
        <td>1e-03</td>
        <td>rbf</td>
        <td>True</td>
        <td>57.06</td>
    </tr>
            <tr>
        <td>3</td>
        <td>12</td>
        <td>81</td>
        <td>1e-03</td>
        <td>rbf</td>
        <td>True</td>
        <td>57.62</td>
    </tr>    
    <tr>
        <td>4</td>
        <td>12</td>
        <td>91</td>
        <td>1e-03</td>
        <td>rbf</td>
        <td>True</td>
        <td>54.59</td>
    </tr>  
    <tr>
        <td>5</td>
        <td>12</td>
        <td>91</td>
        <td>1e-03</td>
        <td>rbf</td>
        <td>True</td>
        <td>57.62</td>
    </tr>  
</table>

<h1>Accuracy of BOW boolean histogram generation method for each sets. (Gamma - 05)</h1>
<h4> Accuracy AVG = 63.584</h4>
<table>
    <tr>
        <th>Set</th>
        <th>Vector Size</th>
        <th>C Value</th>
        <th>Gamma</th>
        <th>Kernel</th>
        <th>Normalization</th>
        <th>Accuracy</th>
    </tr>
      <tr>
        <td>1</td>
        <td>328</td>
        <td>91</td>
        <td>1e-05</td>
        <td>rbf</td>
        <td>True</td>
        <td>62.84</td>
    </tr>  
         <tr>
        <td>2</td>
        <td>340</td>
        <td>91</td>
        <td>1e-05</td>
        <td>rbf</td>
        <td>True</td>
        <td>63.63</td>
    </tr>
            <tr>
        <td>3</td>
        <td>345</td>
        <td>91</td>
        <td>1e-05</td>
        <td>rbf</td>
        <td>True</td>
        <td>63.91</td>
    </tr>    
    <tr>
        <td>4</td>
        <td>346</td>
        <td>91</td>
        <td>1e-05</td>
        <td>rbf</td>
        <td>True</td>
        <td>64.10</td>
    </tr>  
    <tr>
        <td>5</td>
        <td>333</td>
        <td>91</td>
        <td>1e-05</td>
        <td>rbf</td>
        <td>True</td>
        <td>63.44</td>
    </tr>  
</table>

<h1>Accuracy of BOW boolean based histogram generation method for each sets. (Gamma - 04)</h1>
<h4> Accuracy AVG = 68.648</h4>
<table>
    <tr>
        <th>Set</th>
        <th>Vector Size</th>
        <th>C Value</th>
        <th>Gamma</th>
        <th>Kernel</th>
        <th>Normalization</th>
        <th>Accuracy</th>
    </tr>
      <tr>
        <td>1</td>
        <td>328</td>
        <td>91</td>
        <td>1e-04</td>
        <td>rbf</td>
        <td>True</td>
        <td>68.39</td>
    </tr>  
         <tr>
        <td>2</td>
        <td>340</td>
        <td>91</td>
        <td>1e-04</td>
        <td>rbf</td>
        <td>True</td>
        <td>68.06</td>
    </tr>
            <tr>
        <td>3</td>
        <td>345</td>
        <td>91</td>
        <td>1e-04</td>
        <td>rbf</td>
        <td>True</td>
        <td>69.27</td>
    </tr>    
    <tr>
        <td>4</td>
        <td>346</td>
        <td>81</td>
        <td>1e-04</td>
        <td>rbf</td>
        <td>True</td>
        <td>68.43</td>
    </tr>  
    <tr>
        <td>5</td>
        <td>333</td>
        <td>91</td>
        <td>1e-04</td>
        <td>rbf</td>
        <td>True</td>
        <td>69.09</td>
    </tr>  
</table>

<h1>Accuracy of BOW boolean based histogram generation method for each sets. (Gamma - 03)</h1>
<h4> Accuracy AVG = 75.838</h4>
<table>
    <tr>
        <th>Set</th>
        <th>Vector Size</th>
        <th>C Value</th>
        <th>Gamma</th>
        <th>Kernel</th>
        <th>Normalization</th>
        <th>Accuracy</th>
    </tr>
      <tr>
        <td>1</td>
        <td>328</td>
        <td>81</td>
        <td>1e-03</td>
        <td>rbf</td>
        <td>True</td>
        <td>74.73</td>
    </tr>  
         <tr>
        <td>2</td>
        <td>340</td>
        <td>51</td>
        <td>1e-03</td>
        <td>rbf</td>
        <td>True</td>
        <td>75.15</td>
    </tr>
            <tr>
        <td>3</td>
        <td>345</td>
        <td>71</td>
        <td>1e-03</td>
        <td>rbf</td>
        <td>True</td>
        <td>76.17</td>
    </tr>    
    <tr>
        <td>4</td>
        <td>346</td>
        <td>61</td>
        <td>1e-03</td>
        <td>rbf</td>
        <td>True</td>
        <td>77.01</td>
    </tr>  
    <tr>
        <td>5</td>
        <td>333</td>
        <td>41</td>
        <td>1e-03</td>
        <td>rbf</td>
        <td>True</td>
        <td>76.13</td>
    </tr>  
</table>

<h1>Accuracy of TF histogram generation method for each sets. (Gamma - 05)</h1>
<h4> Accuracy AVG = 63.584</h4>
<table>
    <tr>
        <th>Set</th>
        <th>Vector Size</th>
        <th>C Value</th>
        <th>Gamma</th>
        <th>Kernel</th>
        <th>Normalization</th>
        <th>Accuracy</th>
    </tr>
      <tr>
        <td>1</td>
        <td>328</td>
        <td>91</td>
        <td>1e-05</td>
        <td>rbf</td>
        <td>True</td>
        <td>62.84</td>
    </tr>  
         <tr>
        <td>2</td>
        <td>340</td>
        <td>91</td>
        <td>1e-05</td>
        <td>rbf</td>
        <td>True</td>
        <td>63.63</td>
    </tr>
            <tr>
        <td>3</td>
        <td>345</td>
        <td>91</td>
        <td>1e-05</td>
        <td>rbf</td>
        <td>True</td>
        <td>63.91</td>
    </tr>    
    <tr>
        <td>4</td>
        <td>346</td>
        <td>91</td>
        <td>1e-05</td>
        <td>rbf</td>
        <td>True</td>
        <td>64.10</td>
    </tr>  
    <tr>
        <td>5</td>
        <td>333</td>
        <td>91</td>
        <td>1e-05</td>
        <td>rbf</td>
        <td>True</td>
        <td>63.44</td>
    </tr>  
</table>

<h1>Accuracy of TF based histogram generation method for each sets. (Gamma - 04)</h1>
<h4> Accuracy AVG = 67.734</h4>
<table>
    <tr>
        <th>Set</th>
        <th>Vector Size</th>
        <th>C Value</th>
        <th>Gamma</th>
        <th>Kernel</th>
        <th>Normalization</th>
        <th>Accuracy</th>
    </tr>
      <tr>
        <td>1</td>
        <td>328</td>
        <td>91</td>
        <td>1e-04</td>
        <td>rbf</td>
        <td>True</td>
        <td>66.99</td>
    </tr>  
         <tr>
        <td>2</td>
        <td>340</td>
        <td>91</td>
        <td>1e-04</td>
        <td>rbf</td>
        <td>True</td>
        <td>67.64</td>
    </tr>
            <tr>
        <td>3</td>
        <td>345</td>
        <td>91</td>
        <td>1e-04</td>
        <td>rbf</td>
        <td>True</td>
        <td>68.43</td>
    </tr>    
    <tr>
        <td>4</td>
        <td>346</td>
        <td>91</td>
        <td>1e-04</td>
        <td>rbf</td>
        <td>True</td>
        <td>67.64</td>
    </tr>  
    <tr>
        <td>5</td>
        <td>333</td>
        <td>91</td>
        <td>1e-04</td>
        <td>rbf</td>
        <td>True</td>
        <td>67.97</td>
    </tr>  
</table>

<h1>Accuracy of TF based histogram generation method for each sets. (Gamma - 03)</h1>
<h4> Accuracy AVG = 75.224</h4>
<table>
    <tr>
        <th>Set</th>
        <th>Vector Size</th>
        <th>C Value</th>
        <th>Gamma</th>
        <th>Kernel</th>
        <th>Normalization</th>
        <th>Accuracy</th>
    </tr>
      <tr>
        <td>1</td>
        <td>328</td>
        <td>91</td>
        <td>1e-03</td>
        <td>rbf</td>
        <td>True</td>
        <td>74.12</td>
    </tr>  
         <tr>
        <td>2</td>
        <td>340</td>
        <td>91</td>
        <td>1e-03</td>
        <td>rbf</td>
        <td>True</td>
        <td>75.15</td>
    </tr>
            <tr>
        <td>3</td>
        <td>345</td>
        <td>81</td>
        <td>1e-03</td>
        <td>rbf</td>
        <td>True</td>
        <td>75.43</td>
    </tr>    
    <tr>
        <td>4</td>
        <td>346</td>
        <td>71</td>
        <td>1e-03</td>
        <td>rbf</td>
        <td>True</td>
        <td>75.85</td>
    </tr>  
    <tr>
        <td>5</td>
        <td>333</td>
        <td>61</td>
        <td>1e-03</td>
        <td>rbf</td>
        <td>True</td>
        <td>75.57</td>
    </tr>  
</table>


<h1>Accuracy of TF-IDF histogram generation method for each sets. (Gamma - 05)</h1>
<h4> Accuracy AVG = 62.334</h4>
<table>
    <tr>
        <th>Set</th>
        <th>Vector Size</th>
        <th>C Value</th>
        <th>Gamma</th>
        <th>Kernel</th>
        <th>Normalization</th>
        <th>Accuracy</th>
    </tr>
      <tr>
        <td>1</td>
        <td>328</td>
        <td>91</td>
        <td>1e-05</td>
        <td>rbf</td>
        <td>True</td>
        <td>61.58</td>
    </tr>  
         <tr>
        <td>2</td>
        <td>340</td>
        <td>91</td>
        <td>1e-05</td>
        <td>rbf</td>
        <td>True</td>
        <td>62.37</td>
    </tr>
            <tr>
        <td>3</td>
        <td>345</td>
        <td>91</td>
        <td>1e-05</td>
        <td>rbf</td>
        <td>True</td>
        <td>63.07</td>
    </tr>    
    <tr>
        <td>4</td>
        <td>346</td>
        <td>91</td>
        <td>1e-05</td>
        <td>rbf</td>
        <td>True</td>
        <td>62.56</td>
    </tr>  
    <tr>
        <td>5</td>
        <td>333</td>
        <td>91</td>
        <td>1e-05</td>
        <td>rbf</td>
        <td>True</td>
        <td>62.09</td>
    </tr>  
</table>

<h1>Accuracy of TF-IDF based histogram generation method for each sets. (Gamma - 04)</h1>
<h4> Accuracy AVG = 67.734</h4>
<table>
    <tr>
        <th>Set</th>
        <th>Vector Size</th>
        <th>C Value</th>
        <th>Gamma</th>
        <th>Kernel</th>
        <th>Normalization</th>
        <th>Accuracy</th>
    </tr>
      <tr>
        <td>1</td>
        <td>328</td>
        <td>91</td>
        <td>1e-04</td>
        <td>rbf</td>
        <td>True</td>
        <td>66.99</td>
    </tr>  
         <tr>
        <td>2</td>
        <td>340</td>
        <td>91</td>
        <td>1e-04</td>
        <td>rbf</td>
        <td>True</td>
        <td>67.64</td>
    </tr>
            <tr>
        <td>3</td>
        <td>345</td>
        <td>91</td>
        <td>1e-04</td>
        <td>rbf</td>
        <td>True</td>
        <td>68.43</td>
    </tr>    
    <tr>
        <td>4</td>
        <td>346</td>
        <td>91</td>
        <td>1e-04</td>
        <td>rbf</td>
        <td>True</td>
        <td>67.64</td>
    </tr>  
    <tr>
        <td>5</td>
        <td>333</td>
        <td>91</td>
        <td>1e-04</td>
        <td>rbf</td>
        <td>True</td>
        <td>67.97</td>
    </tr>  
</table>

<h1>Accuracy of TF-IDF based histogram generation method for each sets. (Gamma - 03)</h1>
<h4> Accuracy AVG = 75.224</h4>
<table>
    <tr>
        <th>Set</th>
        <th>Vector Size</th>
        <th>C Value</th>
        <th>Gamma</th>
        <th>Kernel</th>
        <th>Normalization</th>
        <th>Accuracy</th>
    </tr>
      <tr>
        <td>1</td>
        <td>328</td>
        <td>91</td>
        <td>1e-03</td>
        <td>rbf</td>
        <td>True</td>
        <td>74.12</td>
    </tr>  
         <tr>
        <td>2</td>
        <td>340</td>
        <td>91</td>
        <td>1e-03</td>
        <td>rbf</td>
        <td>True</td>
        <td>75.15</td>
    </tr>
            <tr>
        <td>3</td>
        <td>345</td>
        <td>81</td>
        <td>1e-03</td>
        <td>rbf</td>
        <td>True</td>
        <td>75.43</td>
    </tr>    
    <tr>
        <td>4</td>
        <td>346</td>
        <td>71</td>
        <td>1e-03</td>
        <td>rbf</td>
        <td>True</td>
        <td>75.85</td>
    </tr>  
    <tr>
        <td>5</td>
        <td>333</td>
        <td>61</td>
        <td>1e-03</td>
        <td>rbf</td>
        <td>True</td>
        <td>75.57</td>
    </tr>  
</table>


<h1>Accuracy of TF-ICF based histogram generation method for each sets. (Gamma - 04)</h1>
<h4> Accuracy AVG = 67.734</h4>
<table>
    <tr>
        <th>Set</th>
        <th>Vector Size</th>
        <th>C Value</th>
        <th>Gamma</th>
        <th>Kernel</th>
        <th>Normalization</th>
        <th>Accuracy</th>
    </tr>
      <tr>
        <td>1</td>
        <td>328</td>
        <td>91</td>
        <td>1e-04</td>
        <td>rbf</td>
        <td>True</td>
        <td>66.99</td>
    </tr>  
         <tr>
        <td>2</td>
        <td>340</td>
        <td>91</td>
        <td>1e-04</td>
        <td>rbf</td>
        <td>True</td>
        <td>67.64</td>
    </tr>
            <tr>
        <td>3</td>
        <td>345</td>
        <td>91</td>
        <td>1e-04</td>
        <td>rbf</td>
        <td>True</td>
        <td>68.43</td>
    </tr>    
    <tr>
        <td>4</td>
        <td>346</td>
        <td>91</td>
        <td>1e-04</td>
        <td>rbf</td>
        <td>True</td>
        <td>67.64</td>
    </tr>  
    <tr>
        <td>5</td>
        <td>333</td>
        <td>91</td>
        <td>1e-04</td>
        <td>rbf</td>
        <td>True</td>
        <td>67.97</td>
    </tr>  
</table>


<h1>Accuracy of word2vec based histogram generation method for each sets. (Gamma - 04) (embedding vector = 100)</h1>
<h4> Accuracy AVG = 62.708</h4>
<table>
    <tr>
        <th>Set</th>
        <th>Vector Size</th>
        <th>C Value</th>
        <th>Gamma</th>
        <th>Kernel</th>
        <th>Normalization</th>
        <th>Accuracy</th>
    </tr>
      <tr>
        <td>1</td>
        <td>100</td>
        <td>91</td>
        <td>1e-04</td>
        <td>rbf</td>
        <td>True</td>
        <td>61.11</td>
    </tr>  
         <tr>
        <td>2</td>
        <td>100</td>
        <td>71</td>
        <td>1e-04</td>
        <td>rbf</td>
        <td>True</td>
        <td>63.49</td>
    </tr>
            <tr>
        <td>3</td>
        <td>100</td>
        <td>91</td>
        <td>1e-04</td>
        <td>rbf</td>
        <td>True</td>
        <td>63.31</td>
    </tr>    
    <tr>
        <td>4</td>
        <td>100</td>
        <td>91</td>
        <td>1e-04</td>
        <td>rbf</td>
        <td>True</td>
        <td>62.28</td>
    </tr>  
    <tr>
        <td>5</td>
        <td>100</td>
        <td>91</td>
        <td>1e-04</td>
        <td>rbf</td>
        <td>True</td>
        <td>63.35</td>
    </tr>  
</table>


<h1>Accuracy of word2vec based histogram generation method for each sets. (Gamma - 04) (embedding vector = 300)</h1>
<h4> Accuracy AVG = 64.98</h4>
<table>
    <tr>
        <th>Set</th>
        <th>Vector Size</th>
        <th>C Value</th>
        <th>Gamma</th>
        <th>Kernel</th>
        <th>Normalization</th>
        <th>Accuracy</th>
    </tr>
      <tr>
        <td>1</td>
        <td>300</td>
        <td>61</td>
        <td>1e-04</td>
        <td>rbf</td>
        <td>True</td>
        <td>63.03</td>
    </tr>  
         <tr>
        <td>2</td>
        <td>300</td>
        <td>91</td>
        <td>1e-04</td>
        <td>rbf</td>
        <td>True</td>
        <td>65.82</td>
    </tr>
            <tr>
        <td>3</td>
        <td>300</td>
        <td>91</td>
        <td>1e-04</td>
        <td>rbf</td>
        <td>True</td>
        <td>65.45</td>
    </tr>    
    <tr>
        <td>4</td>
        <td>300</td>
        <td>91</td>
        <td>1e-04</td>
        <td>rbf</td>
        <td>True</td>
        <td>64.801</td>
    </tr>  
    <tr>
        <td>5</td>
        <td>300</td>
        <td>91</td>
        <td>1e-04</td>
        <td>rbf</td>
        <td>True</td>
        <td>65.82</td>
    </tr>  
</table>

<h1>Accuracy of word2vec LSTM vector method (embedding vector = 300)</h1>
<h4> Accuracy AVG = 71.244</h4>
<table>
    <tr>
        <th>Set</th>
        <th>Vector Size</th>
        <th>Accuracy</th>
    </tr>
      <tr>
        <td>1</td>
        <td>300</td>
        <td>70.12</td>
    </tr>  
         <tr>
        <td>2</td>
        <td>300</td>
        <td>70.02</td>
    </tr>
            <tr>
        <td>3</td>
        <td>300</td>
        <td>71.84</td>
    </tr>    
    <tr>
        <td>4</td>
        <td>300</td>
        <td>72.68</td>
    </tr>  
    <tr>
        <td>5</td>
        <td>300</td>
        <td>71.56</td>
    </tr>  
</table>


<h1>Accuracy of BERT method for each sets.</h1>
<h4> Accuracy AVG = 69.632</h4>
<table>
    <tr>
        <th>Set</th>
        <th>MCC</th>
        <th>F1</th>
        <th>eval loss</th>
        <th>Accuracy</th>
    </tr>
      <tr>
        <td>1</td>
        <td>60.75</td>
        <td>67.64</td>
        <td>1.02</td>
        <td>67.64</td>
    </tr>  
         <tr>
        <td>2</td>
        <td>63.44</td>
        <td>69.88</td>
        <td>0.97</td>
        <td>69.88</td>
    </tr>
            <tr>
        <td>3</td>
        <td>66.65</td>
        <td>70.90</td>
        <td>0.95</td>
        <td>70.09</td>
    </tr>    
            <tr>
        <td>4</td>
        <td>63.21</td>
        <td>69.79</td>
        <td>0.98</td>
        <td>69.79</td>
    </tr>  
            <tr>
        <td>5</td>
        <td>64.60</td>
        <td>70.76</td>
        <td>0.89</td>
        <td>70.76</td>
    </tr>  
</table>
