# Supplementary material for: Vector representation based on a supervised codebook for Nepali documents classification
Source: PeerJ Comput Sci. 2021 Mar 3;7:e412. doi: 10.7717/peerj-cs.412 (PMC7959666; doi:10.7717/peerj-cs.412)
Supplement: Supplemental Information 1 [file peerj-cs-07-412-s001.zip › c0mmand3r3-news_classification-a8033f05c35b/docs/important.md]

<h1> Nepali News Dataset 20 Categories Large </h1>
agriculture - 2 file missing => 163.txt , 185.txt <br/>
bussiness - 1 file missing => 254.txt
