# Supplementary material for: Vector representation based on a supervised codebook for Nepali documents classification
Source: PeerJ Comput Sci. 2021 Mar 3;7:e412. doi: 10.7717/peerj-cs.412 (PMC7959666; doi:10.7717/peerj-cs.412)
Supplement: Supplemental Information 1 [file peerj-cs-07-412-s001.zip › c0mmand3r3-news_classification-a8033f05c35b/docs/labels.md]

    16NepaliNews_labels = {
        'Auto': ['अटो'],
        'Bank': ['बैंक'],
        'Blog': ['ब्लग'],
        'Business Interview': ['व्यापार', 'अन्तर्वार्ता'],
        'Economy': ['अर्थव्यवस्था', 'अर्थ'],
        'Education': ['शिक्षा'],
        'Employment': ['रोजगार'],
        'Entertainment': ['मनोरञ्जन'],
        'Interview': ['अन्तर्वार्ता'],
        'Literature': ['साहित्य'],
        'National News': ['राष्ट्रिय', 'समाचार'],
        'Opinion': ['राय', 'विचार'],
        'Sports': ['खेलकुद'],
        'Technology': ['टेक्नोलोजी'],
        'Tourism': ['पर्यटन'],
        'World': ['संसार'],
    }

    nepali_news_dataset_20_categories_large_labels = {
        'Agriculture' : ['कृषि'],
        'Automobiles' : ['गाडी'],
        'Bank' : ['बैंक'],
        'Blog' : ['ब्लग'],
        'Business' : ['व्यापार'],
        'Economy' : ['अर्थव्यवस्था', 'अर्थ'],
        'Education' : ['शिक्षा'],
        'Employment' : ['रोजगार'],
        'Entertainment' : ['मनोरञ्जन'],
        'Health' : ['स्वास्थ्य'],
        'Interview' : ['अन्तर्वार्ता', 'भेट', 'दर्शन'],
        'Migration' : ['माइग्रेसन', 'स्थानान्तरण', 'प्रवास'],
        'Opinion' : ['राय', 'विचार'],
        'Politics' : ['राजनीति'],
        'Society' : ['समाज'],
        'Sports' : ['खेलकुद'],
        'Technology' : ['टेक्नोलोजी', 'विज्ञान'],
        'Tourism' : ['पर्यटन'],
        'World' : ['संसार'],
    }
    
    24NepaliNews = {
        'art': ['कला', 'विधा'],
        'bank': ['बैंक'],
        'blog': ['ब्लग'],
        'business': ['व्यापार'],
        'diaspora': ['फिजाउनु', 'फैलाउनु', 'जनसंख्या', 'आवादी'],
        'entertainment': ['मनोरञ्जन'],
        'filmy': ['चलचित्र'],
        'health': ['स्वास्थ्य'],
        'hollywood-bollywood': ['हलिवुड', 'अभिनेता'],
        'koseli': ['उपहार', 'प्रचलन', 'परम्परा'],
        'literature': ['साहित्य'],
        'music': ['संगीत'],
        'national': ['राष्ट्रिय'],
        'opinion': ['राय', 'विचार'],
        'society': ['समाज'],
        'sports': ['खेलकुद'],
        'world': ['संसार'],
    }
    
    
    
    fusion_news = {
        'Agriculture' : ['कृषि'],
        'Auto' : ['गाडी'],
        'Bank' : ['बैंक'],
        'Blog' : ['ब्लग'],
        'Business' : ['व्यापार'],
        'Economy' : ['अर्थव्यवस्था', 'अर्थ'],
        'Education' : ['शिक्षा'],
        'Employment' : ['रोजगार'],
        'Entertainment' : ['मनोरञ्जन'],
        'Health' : ['स्वास्थ्य'],
        'Interview' : ['अन्तर्वार्ता', 'भेट', 'दर्शन'],
        'Literature': ['साहित्य'],
        'Migration' : ['माइग्रेसन', 'स्थानान्तरण', 'प्रवास'],
        'National News': ['राष्ट्रिय', 'समाचार'],
        'Opinion' : ['राय', 'विचार'],
        'Politics' : ['राजनीति'],
        'Society' : ['समाज'],
        'Sports' : ['खेलकुद'],
        'Technology' : ['टेक्नोलोजी', 'विज्ञान'],
        'Tourism' : ['पर्यटन'],
        'World' : ['संसार'],
    }
