# Supplementary material for: Vector representation based on a supervised codebook for Nepali documents classification
Source: PeerJ Comput Sci. 2021 Mar 3;7:e412. doi: 10.7717/peerj-cs.412 (PMC7959666; doi:10.7717/peerj-cs.412)
Supplement: Supplemental Information 1 [file peerj-cs-07-412-s001.zip › c0mmand3r3-news_classification-a8033f05c35b/docs/nepali_linguistic.md]

<h1>Accuracy of Boolean BoW method (Rbf)</h1>
<h4> Accuracy AVG = 92.515</h4>
<table>
    <tr>
        <th>Set</th>
        <th>Vector Size</th>
        <th>C Value</th>
        <th>Gamma</th>
        <th>Kernel</th>
        <th>Normalization</th>
        <th>Accuracy</th>
    </tr>
      <tr>
        <td>1</td>
        <td>582</td>
        <td>71</td>
        <td>1e-05</td>
        <td>rbf</td>
        <td>True</td>
        <td>93.338</td>
    </tr>  
         <tr>
        <td>2</td>
        <td>527</td>
        <td>81</td>
        <td>1e-05</td>
        <td>rbf</td>
        <td>True</td>
        <td>92.107</td>
    </tr>
            <tr>
        <td>3</td>
        <td>506</td>
        <td>71</td>
        <td>1e-05</td>
        <td>rbf</td>
        <td>True</td>
        <td>92.247</td>
    </tr>    
    <tr>
        <td>4</td>
        <td>520</td>
        <td>91</td>
        <td>1e-05</td>
        <td>rbf</td>
        <td>True</td>
        <td>91.967</td>
    </tr>  
    <tr>
        <td>5</td>
        <td>572</td>
        <td>71</td>
        <td>1e-05</td>
        <td>rbf</td>
        <td>True</td>
        <td>92.919</td>
    </tr>  
</table>

<h1>Accuracy of Boolean BoW method (Rbf) Gamma 1e-04</h1>
<h4> Accuracy AVG = 92.52</h4>
<table>
    <tr>
        <th>Set</th>
        <th>Vector Size</th>
        <th>C Value</th>
        <th>Gamma</th>
        <th>Kernel</th>
        <th>Normalization</th>
        <th>Accuracy</th>
    </tr>
      <tr>
        <td>1</td>
        <td>582</td>
        <td>11</td>
        <td>1e-04</td>
        <td>rbf</td>
        <td>True</td>
        <td>93.22</td>
    </tr>  
         <tr>
        <td>2</td>
        <td>527</td>
        <td>11</td>
        <td>1e-04</td>
        <td>rbf</td>
        <td>True</td>
        <td>92.13</td>
    </tr>
            <tr>
        <td>3</td>
        <td>506</td>
        <td>11</td>
        <td>1e-04</td>
        <td>rbf</td>
        <td>True</td>
        <td>92.21</td>
    </tr>    
    <tr>
        <td>4</td>
        <td>520</td>
        <td>11</td>
        <td>1e-04</td>
        <td>rbf</td>
        <td>True</td>
        <td>91.99</td>
    </tr>  
    <tr>
        <td>5</td>
        <td>572</td>
        <td>21</td>
        <td>1e-04</td>
        <td>rbf</td>
        <td>True</td>
        <td>93.05</td>
    </tr>  
</table>

<h1>Accuracy of Distance vector method (Rbf)</h1>
<h4> Accuracy AVG = 88.265</h4>
<table>
    <tr>
        <th>Set</th>
        <th>Method</th>
        <th>Vector Size</th>
        <th>C Value</th>
        <th>Gamma</th>
        <th>Kernel</th>
        <th>Normalization</th>
        <th>Accuracy</th>
    </tr>
      <tr>
        <td>1</td>
        <td>Avg</td>
        <td>582</td>
        <td>91</td>
        <td>1e-05</td>
        <td>rbf</td>
        <td>True</td>
        <td>90.87</td>
    </tr>  
         <tr>
        <td>2</td>
        <td>Avg</td>
        <td>527</td>
        <td>91</td>
        <td>1e-05</td>
        <td>rbf</td>
        <td>True</td>
        <td>90.316</td>
    </tr>
            <tr>
        <td>3</td>
        <td>Avg</td>
        <td>506</td>
        <td>91</td>
        <td>1e-05</td>
        <td>rbf</td>
        <td>True</td>
        <td>85.642</td>
    </tr>    
    <tr>
        <td>4</td>
        <td>Avg</td>
        <td>520</td>
        <td>91</td>
        <td>1e-05</td>
        <td>rbf</td>
        <td>True</td>
        <td>85.418</td>
    </tr>  
    <tr>
        <td>5</td>
        <td>Avg</td>
        <td>572</td>
        <td>81</td>
        <td>1e-05</td>
        <td>rbf</td>
        <td>True</td>
        <td>89.08</td>
    </tr>  
</table>

<h1>Accuracy of Distance vector method (Rbf) (gamme = 1e-04)</h1>
<h4> Accuracy AVG = 89.588</h4>
<table>
    <tr>
        <th>Set</th>
        <th>Method</th>
        <th>Vector Size</th>
        <th>C Value</th>
        <th>Gamma</th>
        <th>Kernel</th>
        <th>Normalization</th>
        <th>Accuracy</th>
    </tr>
      <tr>
        <td>1</td>
        <td>Avg</td>
        <td>582</td>
        <td>81</td>
        <td>1e-04</td>
        <td>rbf</td>
        <td>True</td>
        <td>91.79</td>
    </tr>  
         <tr>
        <td>2</td>
        <td>Avg</td>
        <td>527</td>
        <td>71</td>
        <td>1e-04</td>
        <td>rbf</td>
        <td>True</td>
        <td>91.12</td>
    </tr>
            <tr>
        <td>3</td>
        <td>Avg</td>
        <td>506</td>
        <td>91</td>
        <td>1e-04</td>
        <td>rbf</td>
        <td>True</td>
        <td>87.65</td>
    </tr>    
    <tr>
        <td>4</td>
        <td>Avg</td>
        <td>520</td>
        <td>91</td>
        <td>1e-04</td>
        <td>rbf</td>
        <td>True</td>
        <td>87.013</td>
    </tr>  
    <tr>
        <td>5</td>
        <td>Avg</td>
        <td>572</td>
        <td>91</td>
        <td>1e-04</td>
        <td>rbf</td>
        <td>True</td>
        <td>90.37</td>
    </tr>  
</table>

<h1>Accuracy of TF-IDF vector method (Rbf)</h1>
<h4> Accuracy AVG = 92.131</h4>
<table>
    <tr>
        <th>Set</th>
        <th>Vector Size</th>
        <th>C Value</th>
        <th>Gamma</th>
        <th>Kernel</th>
        <th>Normalization</th>
        <th>Accuracy</th>
    </tr>
      <tr>
        <td>1</td>
        <td>582</td>
        <td>91</td>
        <td>1e-05</td>
        <td>rbf</td>
        <td>True</td>
        <td>92.75</td>
    </tr>  
         <tr>
        <td>2</td>
        <td>527</td>
        <td>71</td>
        <td>1e-05</td>
        <td>rbf</td>
        <td>True</td>
        <td>92.135</td>
    </tr>
            <tr>
        <td>3</td>
        <td>506</td>
        <td>71</td>
        <td>1e-05</td>
        <td>rbf</td>
        <td>True</td>
        <td>92.19</td>
    </tr>    
    <tr>
        <td>4</td>
        <td>520</td>
        <td>91</td>
        <td>1e-05</td>
        <td>rbf</td>
        <td>True</td>
        <td>91.26</td>
    </tr>  
    <tr>
        <td>5</td>
        <td>572</td>
        <td>91</td>
        <td>1e-05</td>
        <td>rbf</td>
        <td>True</td>
        <td>92.27</td>
    </tr>  
</table>


<h1>Accuracy of TF-IDF vector method (Rbf) (gamma = 1e-04)</h1>
<h4> Accuracy AVG = 92.232</h4>
<table>
    <tr>
        <th>Set</th>
        <th>Vector Size</th>
        <th>C Value</th>
        <th>Gamma</th>
        <th>Kernel</th>
        <th>Normalization</th>
        <th>Accuracy</th>
    </tr>
      <tr>
        <td>1</td>
        <td>582</td>
        <td>11</td>
        <td>1e-05</td>
        <td>rbf</td>
        <td>True</td>
        <td>92.86</td>
    </tr>  
         <tr>
        <td>2</td>
        <td>527</td>
        <td>31</td>
        <td>1e-05</td>
        <td>rbf</td>
        <td>True</td>
        <td>92.35</td>
    </tr>
            <tr>
        <td>3</td>
        <td>506</td>
        <td>11</td>
        <td>1e-05</td>
        <td>rbf</td>
        <td>True</td>
        <td>92.13</td>
    </tr>    
    <tr>
        <td>4</td>
        <td>520</td>
        <td>21</td>
        <td>1e-05</td>
        <td>rbf</td>
        <td>True</td>
        <td>91.05</td>
    </tr>  
    <tr>
        <td>5</td>
        <td>572</td>
        <td>31</td>
        <td>1e-05</td>
        <td>rbf</td>
        <td>True</td>
        <td>92.77</td>
    </tr>  
</table>

<h1>Accuracy of TF-ICF vector method (Rbf)</h1>
<h4> Accuracy AVG = 92.131</h4>
<table>
    <tr>
        <th>Set</th>
        <th>Vector Size</th>
        <th>C Value</th>
        <th>Gamma</th>
        <th>Kernel</th>
        <th>Normalization</th>
        <th>Accuracy</th>
    </tr>
      <tr>
        <td>1</td>
        <td>582</td>
        <td>91</td>
        <td>1e-05</td>
        <td>rbf</td>
        <td>True</td>
        <td>92.75</td>
    </tr>  
         <tr>
        <td>2</td>
        <td>527</td>
        <td>71</td>
        <td>1e-05</td>
        <td>rbf</td>
        <td>True</td>
        <td>92.135</td>
    </tr>
            <tr>
        <td>3</td>
        <td>506</td>
        <td>71</td>
        <td>1e-05</td>
        <td>rbf</td>
        <td>True</td>
        <td>92.19</td>
    </tr>    
    <tr>
        <td>4</td>
        <td>520</td>
        <td>91</td>
        <td>1e-05</td>
        <td>rbf</td>
        <td>True</td>
        <td>91.26</td>
    </tr>  
    <tr>
        <td>5</td>
        <td>572</td>
        <td>91</td>
        <td>1e-05</td>
        <td>rbf</td>
        <td>True</td>
        <td>92.27</td>
    </tr>  
</table>

<h1>Accuracy of TF-ICF vector method (Rbf) gamma = 1e-04</h1>
<h4> Accuracy AVG = 92.432</h4>
<table>
    <tr>
        <th>Set</th>
        <th>Vector Size</th>
        <th>C Value</th>
        <th>Gamma</th>
        <th>Kernel</th>
        <th>Normalization</th>
        <th>Accuracy</th>
    </tr>
      <tr>
        <td>1</td>
        <td>582</td>
        <td>11</td>
        <td>1e-04</td>
        <td>rbf</td>
        <td>True</td>
        <td>92.86</td>
    </tr>  
         <tr>
        <td>2</td>
        <td>527</td>
        <td>31</td>
        <td>1e-04</td>
        <td>rbf</td>
        <td>True</td>
        <td>92.35</td>
    </tr>
            <tr>
        <td>3</td>
        <td>506</td>
        <td>11</td>
        <td>1e-04</td>
        <td>rbf</td>
        <td>True</td>
        <td>92.13</td>
    </tr>    
    <tr>
        <td>4</td>
        <td>520</td>
        <td>21</td>
        <td>1e-04</td>
        <td>rbf</td>
        <td>True</td>
        <td>92.05</td>
    </tr>  
    <tr>
        <td>5</td>
        <td>572</td>
        <td>31</td>
        <td>1e-04</td>
        <td>rbf</td>
        <td>True</td>
        <td>92.77</td>
    </tr>  
</table>

<h1>Accuracy of LDA vector method (Rbf)</h1>
<h4> Accuracy AVG = 75.248</h4>
<table>
    <tr>
        <th>Set</th>
        <th>Vector Size</th>
        <th>C Value</th>
        <th>Gamma</th>
        <th>Kernel</th>
        <th>Normalization</th>
        <th>Accuracy</th>
    </tr>
      <tr>
        <td>1</td>
        <td>12</td>
        <td>91</td>
        <td>1e-05</td>
        <td>rbf</td>
        <td>True</td>
        <td>76.40</td>
    </tr>  
         <tr>
        <td>2</td>
        <td>12</td>
        <td>91</td>
        <td>1e-05</td>
        <td>rbf</td>
        <td>True</td>
        <td>76.63</td>
    </tr>
            <tr>
        <td>3</td>
        <td>12</td>
        <td>91</td>
        <td>1e-05</td>
        <td>rbf</td>
        <td>True</td>
        <td>75.23</td>
    </tr>    
    <tr>
        <td>4</td>
        <td>12</td>
        <td>91</td>
        <td>1e-05</td>
        <td>rbf</td>
        <td>True</td>
        <td>74.69</td>
    </tr>  
    <tr>
        <td>5</td>
        <td>12</td>
        <td>91</td>
        <td>1e-05</td>
        <td>rbf</td>
        <td>True</td>
        <td>73.29</td>
    </tr>  
</table>

<h1>Accuracy of LDA vector method (Rbf) gamma = 1e-04</h1>
<h4> Accuracy AVG = 78.294</h4>
<table>
    <tr>
        <th>Set</th>
        <th>Vector Size</th>
        <th>C Value</th>
        <th>Gamma</th>
        <th>Kernel</th>
        <th>Normalization</th>
        <th>Accuracy</th>
    </tr>
      <tr>
        <td>1</td>
        <td>12</td>
        <td>81</td>
        <td>1e-04</td>
        <td>rbf</td>
        <td>True</td>
        <td>79.87</td>
    </tr>  
         <tr>
        <td>2</td>
        <td>12</td>
        <td>91</td>
        <td>1e-04</td>
        <td>rbf</td>
        <td>True</td>
        <td>79.40</td>
    </tr>
            <tr>
        <td>3</td>
        <td>12</td>
        <td>91</td>
        <td>1e-04</td>
        <td>rbf</td>
        <td>True</td>
        <td>77.13</td>
    </tr>    
    <tr>
        <td>4</td>
        <td>12</td>
        <td>91</td>
        <td>1e-04</td>
        <td>rbf</td>
        <td>True</td>
        <td>77.91</td>
    </tr>  
    <tr>
        <td>5</td>
        <td>12</td>
        <td>31</td>
        <td>1e-04</td>
        <td>rbf</td>
        <td>True</td>
        <td>77.16</td>
    </tr>  
</table>

<h1>Accuracy of TF vector method (Rbf) gamma = 1e-04</h1>
<h4> Accuracy AVG = 92.432</h4>
<table>
    <tr>
        <th>Set</th>
        <th>Vector Size</th>
        <th>C Value</th>
        <th>Gamma</th>
        <th>Kernel</th>
        <th>Normalization</th>
        <th>Accuracy</th>
    </tr>
      <tr>
        <td>1</td>
        <td>582</td>
        <td>11</td>
        <td>1e-04</td>
        <td>rbf</td>
        <td>True</td>
        <td>92.86</td>
    </tr>  
         <tr>
        <td>2</td>
        <td>527</td>
        <td>31</td>
        <td>1e-04</td>
        <td>rbf</td>
        <td>True</td>
        <td>92.35</td>
    </tr>
            <tr>
        <td>3</td>
        <td>506</td>
        <td>11</td>
        <td>1e-04</td>
        <td>rbf</td>
        <td>True</td>
        <td>92.13</td>
    </tr>    
    <tr>
        <td>4</td>
        <td>520</td>
        <td>21</td>
        <td>1e-04</td>
        <td>rbf</td>
        <td>True</td>
        <td>92.05</td>
    </tr>  
    <tr>
        <td>5</td>
        <td>572</td>
        <td>31</td>
        <td>1e-04</td>
        <td>rbf</td>
        <td>True</td>
        <td>92.77</td>
    </tr>  
</table>

<h1>Accuracy of TF vector method (Rbf) gamma = 1e-05</h1>
<h4> Accuracy AVG = 92.12</h4>
<table>
    <tr>
        <th>Set</th>
        <th>Vector Size</th>
        <th>C Value</th>
        <th>Gamma</th>
        <th>Kernel</th>
        <th>Normalization</th>
        <th>Accuracy</th>
    </tr>
      <tr>
        <td>1</td>
        <td>582</td>
        <td>91</td>
        <td>1e-05</td>
        <td>rbf</td>
        <td>True</td>
        <td>92.75</td>
    </tr>  
         <tr>
        <td>2</td>
        <td>527</td>
        <td>71</td>
        <td>1e-05</td>
        <td>rbf</td>
        <td>True</td>
        <td>92.13</td>
    </tr>
            <tr>
        <td>3</td>
        <td>506</td>
        <td>71</td>
        <td>1e-05</td>
        <td>rbf</td>
        <td>True</td>
        <td>92.19</td>
    </tr>    
    <tr>
        <td>4</td>
        <td>520</td>
        <td>91</td>
        <td>1e-05</td>
        <td>rbf</td>
        <td>True</td>
        <td>91.26</td>
    </tr>  
    <tr>
        <td>5</td>
        <td>572</td>
        <td>91</td>
        <td>1e-04</td>
        <td>rbf</td>
        <td>True</td>
        <td>92.27</td>
    </tr>  
</table>


<h1>Accuracy of word2vec vector method (Rbf) gamma = 1e-04 (embedding vector = 100)</h1>
<h4> Accuracy AVG = 87.436</h4>
<table>
    <tr>
        <th>Set</th>
        <th>Vector Size</th>
        <th>C Value</th>
        <th>Gamma</th>
        <th>Kernel</th>
        <th>Normalization</th>
        <th>Accuracy</th>
    </tr>
      <tr>
        <td>1</td>
        <td>100</td>
        <td>91</td>
        <td>1e-04</td>
        <td>rbf</td>
        <td>True</td>
        <td>87.88</td>
    </tr>  
         <tr>
        <td>2</td>
        <td>100</td>
        <td>81</td>
        <td>1e-04</td>
        <td>rbf</td>
        <td>True</td>
        <td>86.45</td>
    </tr>
            <tr>
        <td>3</td>
        <td>100</td>
        <td>91</td>
        <td>1e-04</td>
        <td>rbf</td>
        <td>True</td>
        <td>87.65</td>
    </tr>    
    <tr>
        <td>4</td>
        <td>100</td>
        <td>91</td>
        <td>1e-04</td>
        <td>rbf</td>
        <td>True</td>
        <td>86.90</td>
    </tr>  
    <tr>
        <td>5</td>
        <td>100</td>
        <td>91</td>
        <td>1e-04</td>
        <td>rbf</td>
        <td>True</td>
        <td>88.30</td>
    </tr>  
</table>

<h1>Accuracy of word2vec vector method (Rbf) gamma = 1e-04 (embedding vector = 300)</h1>
<h4> Accuracy AVG = 89.634</h4>
<table>
    <tr>
        <th>Set</th>
        <th>Vector Size</th>
        <th>C Value</th>
        <th>Gamma</th>
        <th>Kernel</th>
        <th>Normalization</th>
        <th>Accuracy</th>
    </tr>
      <tr>
        <td>1</td>
        <td>300</td>
        <td>91</td>
        <td>1e-04</td>
        <td>rbf</td>
        <td>True</td>
        <td>90.23</td>
    </tr>  
         <tr>
        <td>2</td>
        <td>300</td>
        <td>91</td>
        <td>1e-04</td>
        <td>rbf</td>
        <td>True</td>
        <td>88.69</td>
    </tr>
            <tr>
        <td>3</td>
        <td>300</td>
        <td>91</td>
        <td>1e-04</td>
        <td>rbf</td>
        <td>True</td>
        <td>89.92</td>
    </tr>    
    <tr>
        <td>4</td>
        <td>300</td>
        <td>81</td>
        <td>1e-04</td>
        <td>rbf</td>
        <td>True</td>
        <td>89.02</td>
    </tr>  
    <tr>
        <td>5</td>
        <td>300</td>
        <td>91</td>
        <td>1e-04</td>
        <td>rbf</td>
        <td>True</td>
        <td>90.31</td>
    </tr>  
</table>

<h1>Accuracy of word2vec LSTM vector method (embedding vector = 300)</h1>
<h4> Accuracy AVG = 90.328</h4>
<table>
    <tr>
        <th>Set</th>
        <th>Vector Size</th>
        <th>Accuracy</th>
    </tr>
      <tr>
        <td>1</td>
        <td>300</td>
        <td>90.59</td>
    </tr>  
         <tr>
        <td>2</td>
        <td>300</td>
        <td>90.59</td>
    </tr>
            <tr>
        <td>3</td>
        <td>300</td>
        <td>90.29</td>
    </tr>    
    <tr>
        <td>4</td>
        <td>300</td>
        <td>89.89</td>
    </tr>  
    <tr>
        <td>5</td>
        <td>300</td>
        <td>90.28</td>
    </tr>  
</table>


<h1>Accuracy of BERT method for each sets.</h1>
<h4> Accuracy AVG = 88.884</h4>
<table>
    <tr>
        <th>Set</th>
        <th>MCC</th>
        <th>F1</th>
        <th>eval loss</th>
        <th>Accuracy</th>
    </tr>
      <tr>
        <td>1</td>
        <td>87.21</td>
        <td>88.63</td>
        <td>0.40</td>
        <td>88.63</td>
    </tr>  
         <tr>
        <td>2</td>
        <td>87.43</td>
        <td>88.83</td>
        <td>0.39</td>
        <td>88.83</td>
    </tr>
            <tr>
        <td>3</td>
        <td>88.07</td>
        <td>89.39</td>
        <td>0.37</td>
        <td>89.39</td>
    </tr>    
            <tr>
        <td>4</td>
        <td>87.25</td>
        <td>88.66</td>
        <td>0.43</td>
        <td>88.66</td>
    </tr>  
            <tr>
        <td>5</td>
        <td>87.53</td>
        <td>88.91</td>
        <td>0.41</td>
        <td>88.91</td>
    </tr>  
</table>
