# Supplementary material for: Vector representation based on a supervised codebook for Nepali documents classification
Source: PeerJ Comput Sci. 2021 Mar 3;7:e412. doi: 10.7717/peerj-cs.412 (PMC7959666; doi:10.7717/peerj-cs.412)
Supplement: Supplemental Information 1 [file peerj-cs-07-412-s001.zip › c0mmand3r3-news_classification-a8033f05c35b/docs/nepali_news_dataset_20_categories_large.md]

<h1>Accuracy of Threshold.</h1>
<table>
    <tr>
        <th>Set</th>
        <th>Threshold</th>
        <th>Vector Size</th>
        <th>C Value</th>
        <th>Gamma</th>
        <th>Kernel</th>
        <th>Normalization</th>
        <th>Accuracy</th>
    </tr>
    <tr>
        <td>1</td>
        <td>0.90</td>
        <td>285</td>
        <td>50000</td>
        <td>1e-05</td>
        <td>rbf</td>
        <td>True</td>
        <td>53.173</td>
    </tr>  
    <tr>
        <td>1</td>
        <td>0.95</td>
        <td>285</td>
        <td>400</td>
        <td>1e-05</td>
        <td>rbf</td>
        <td>True</td>
        <td>46.26</td>
    </tr>   
</table>

<h1>Accuracy with Tf vectorization.</h1>
<table>
    <tr>
        <th>Set</th>
        <th>Vector Size</th>
        <th>C Value</th>
        <th>Gamma</th>
        <th>Kernel</th>
        <th>Normalization</th>
        <th>Accuracy</th>
    </tr>
    <tr>
        <td>1</td>
        <td>285</td>
        <td>41000</td>
        <td>1e-05</td>
        <td>rbf</td>
        <td>True</td>
        <td>43.86</td>
    </tr>   
</table>

<h1>Accuracy with Bow Boolean vectorization.</h1>
<table>
    <tr>
        <th>Set</th>
        <th>Vector Size</th>
        <th>C Value</th>
        <th>Gamma</th>
        <th>Kernel</th>
        <th>Normalization</th>
        <th>Accuracy</th>
    </tr>
    <tr>
        <td>1</td>
        <td>285</td>
        <td>61</td>
        <td>1e-05</td>
        <td>rbf</td>
        <td>True</td>
        <td>53.73</td>
    </tr>   
</table>

<h1>Accuracy with Filter Bank Boolean vectorization.</h1>
<table>
    <tr>
        <th>Set</th>
        <th>Vector Size</th>
        <th>C Value</th>
        <th>Gamma</th>
        <th>Kernel</th>
        <th>Normalization</th>
        <th>Accuracy</th>
    </tr>
    <tr>
        <td>1</td>
        <td>285</td>
        <td>91</td>
        <td>1e-05</td>
        <td>rbf</td>
        <td>True</td>
        <td>47.67</td>
    </tr>   
</table>

<h1>Accuracy with tdf-idf vectorization.</h1>
<table>
    <tr>
        <th>Set</th>
        <th>Vector Size</th>
        <th>C Value</th>
        <th>Gamma</th>
        <th>Kernel</th>
        <th>Normalization</th>
        <th>Accuracy</th>
    </tr>
    <tr>
        <td>1</td>
        <td>285</td>
        <td>800</td>
        <td>1e-05</td>
        <td>rbf</td>
        <td>True</td>
        <td>41.74</td>
    </tr>   
</table>

<h1>Accuracy with tdf-icf vectorization.</h1>
<table>
    <tr>
        <th>Set</th>
        <th>Vector Size</th>
        <th>C Value</th>
        <th>Gamma</th>
        <th>Kernel</th>
        <th>Normalization</th>
        <th>Accuracy</th>
    </tr>
    <tr>
        <td>1</td>
        <td>285</td>
        <td>800</td>
        <td>1e-05</td>
        <td>rbf</td>
        <td>True</td>
        <td>41.74</td>
    </tr>   
</table>

<h1>Accuracy of LDA vectorization method.</h1>
<table>
    <tr>
        <th>Set</th>
        <th>Vector Size</th>
        <th>C Value</th>
        <th>Gamma</th>
        <th>Kernel</th>
        <th>Normalization</th>
        <th>Accuracy</th>
    </tr>
    <tr>
        <td>1</td>
        <td>12</td>
        <td>400</td>
        <td>1e-05</td>
        <td>rbf</td>
        <td>True</td>
        <td>37.65</td>
    </tr>   
</table>

<h1>Accuracy of distance based histogram generation method.</h1>
<table>
    <tr>
        <th>Set</th>
        <th>Pool Method</th>
        <th>Vector Size</th>
        <th>C Value</th>
        <th>Gamma</th>
        <th>Kernel</th>
        <th>Normalization</th>
        <th>Accuracy</th>
    </tr>
    <tr>
        <td>1</td>
        <td>Average</td>
        <td>285</td>
        <td>61</td>
        <td>1e-05</td>
        <td>sigmoid</td>
        <td>True</td>
        <td>63.32</td>
    </tr>   
    <tr>
        <td>1</td>
        <td>Max</td>
        <td>285</td>
        <td>91</td>
        <td>1e-05</td>
        <td>sigmoid</td>
        <td>True</td>
        <td>50.77</td>
    </tr>  
    <tr>
        <td>1</td>
        <td>Min</td>
        <td>285</td>
        <td>51</td>
        <td>1e-05</td>
        <td>sigmoid</td>
        <td>True</td>
        <td>18.75</td>
    </tr>  
    <tr>
        <td>1</td>
        <td>Sum</td>
        <td>285</td>
        <td>91</td>
        <td>1e-05</td>
        <td>sigmoid</td>
        <td>True</td>
        <td>22.84</td>
    </tr>
</table>

<h1>Accuracy of distance based histogram generation method for each sets. (sigmoid)</h1>
<h4> Accuracy AVG = 64.966</h4>
<table>
    <tr>
        <th>Set</th>
        <th>Pool Method</th>
        <th>Vector Size</th>
        <th>C Value</th>
        <th>Gamma</th>
        <th>Kernel</th>
        <th>Normalization</th>
        <th>Accuracy</th>
    </tr>
      <tr>
        <td>1</td>
        <td>Average</td>
        <td>285</td>
        <td>61</td>
        <td>1e-05</td>
        <td>sigmoid</td>
        <td>True</td>
        <td>63.32</td>
    </tr>  
         <tr>
        <td>2</td>
        <td>Average</td>
        <td>237</td>
        <td>71</td>
        <td>1e-05</td>
        <td>sigmoid</td>
        <td>True</td>
        <td>63.75</td>
    </tr>
            <tr>
        <td>3</td>
        <td>Average</td>
        <td>250</td>
        <td>61</td>
        <td>1e-05</td>
        <td>sigmoid</td>
        <td>True</td>
        <td>66.79</td>
    </tr>    
            <tr>
        <td>4</td>
        <td>Average</td>
        <td>247</td>
        <td>71</td>
        <td>1e-05</td>
        <td>sigmoid</td>
        <td>True</td>
        <td>66.43</td>
    </tr>  
            <tr>
        <td>5</td>
        <td>Average</td>
        <td>246</td>
        <td>81</td>
        <td>1e-05</td>
        <td>sigmoid</td>
        <td>True</td>
        <td>64.54</td>
    </tr>  
</table>

<h1>Accuracy of distance based histogram generation method for each sets. (rbf)</h1>
<h4> Accuracy AVG = 66.238</h4>
<table>
    <tr>
        <th>Set</th>
        <th>Pool Method</th>
        <th>Vector Size</th>
        <th>C Value</th>
        <th>Gamma</th>
        <th>Kernel</th>
        <th>Normalization</th>
        <th>Accuracy</th>
    </tr>
      <tr>
        <td>1</td>
        <td>Average</td>
        <td>285</td>
        <td>31</td>
        <td>1e-05</td>
        <td>rbf</td>
        <td>True</td>
        <td>63.32</td>
    </tr>  
         <tr>
        <td>2</td>
        <td>Average</td>
        <td>237</td>
        <td>91</td>
        <td>1e-05</td>
        <td>rbf</td>
        <td>True</td>
        <td>65.72</td>
    </tr>
            <tr>
        <td>3</td>
        <td>Average</td>
        <td>250</td>
        <td>81</td>
        <td>1e-05</td>
        <td>rbf</td>
        <td>True</td>
        <td>67.09</td>
    </tr>    
            <tr>
        <td>4</td>
        <td>Average</td>
        <td>247</td>
        <td>81</td>
        <td>1e-05</td>
        <td>rbf</td>
        <td>True</td>
        <td>68.40</td>
    </tr>  
            <tr>
        <td>5</td>
        <td>Average</td>
        <td>246</td>
        <td>91</td>
        <td>1e-05</td>
        <td>rbf</td>
        <td>True</td>
        <td>66.66</td>
    </tr>  
</table>

<h1>Accuracy of distance based histogram generation method for each sets. (gamma=0e-04)</h1>
<h4> Accuracy AVG = 67.536</h4>
<table>
    <tr>
        <th>Set</th>
        <th>Pool Method</th>
        <th>Vector Size</th>
        <th>C Value</th>
        <th>Gamma</th>
        <th>Kernel</th>
        <th>Normalization</th>
        <th>Accuracy</th>
    </tr>
      <tr>
        <td>1</td>
        <td>Average</td>
        <td>285</td>
        <td>31</td>
        <td>1e-04</td>
        <td>rbf</td>
        <td>True</td>
        <td>63.46</td>
    </tr>  
         <tr>
        <td>2</td>
        <td>Average</td>
        <td>237</td>
        <td>71</td>
        <td>1e-04</td>
        <td>rbf</td>
        <td>True</td>
        <td>68.68</td>
    </tr>
            <tr>
        <td>3</td>
        <td>Average</td>
        <td>250</td>
        <td>81</td>
        <td>1e-04</td>
        <td>rbf</td>
        <td>True</td>
        <td>69.49</td>
    </tr>    
            <tr>
        <td>4</td>
        <td>Average</td>
        <td>247</td>
        <td>91</td>
        <td>1e-04</td>
        <td>rbf</td>
        <td>True</td>
        <td>68.54</td>
    </tr>  
            <tr>
        <td>5</td>
        <td>Average</td>
        <td>246</td>
        <td>31</td>
        <td>1e-04</td>
        <td>rbf</td>
        <td>True</td>
        <td>67.51</td>
    </tr>  
</table>

<h1>Accuracy of BoW boolean histogram generation method for each sets. (gamma=0e-04)</h1>
<h4> Accuracy AVG = 54.441</h4>
<table>
    <tr>
        <th>Set</th>
        <th>Vector Size</th>
        <th>C Value</th>
        <th>Gamma</th>
        <th>Kernel</th>
        <th>Normalization</th>
        <th>Accuracy</th>
    </tr>
      <tr>
        <td>1</td>
        <td>285</td>
        <td>31</td>
        <td>1e-04</td>
        <td>rbf</td>
        <td>True</td>
        <td>55.148</td>
    </tr>  
         <tr>
        <td>2</td>
        <td>237</td>
        <td>41</td>
        <td>1e-04</td>
        <td>rbf</td>
        <td>True</td>
        <td>55.14</td>
    </tr>
            <tr>
        <td>3</td>
        <td>250</td>
        <td>91</td>
        <td>1e-04</td>
        <td>rbf</td>
        <td>True</td>
        <td>53.81</td>
    </tr>    
            <tr>
        <td>4</td>
        <td>247</td>
        <td>61</td>
        <td>1e-04</td>
        <td>rbf</td>
        <td>True</td>
        <td>54.16</td>
    </tr>  
            <tr>
        <td>5</td>
        <td>246</td>
        <td>51</td>
        <td>1e-04</td>
        <td>rbf</td>
        <td>True</td>
        <td>53.95</td>
    </tr>  
</table>

<h1>Accuracy of BoW boolean histogram generation method for each sets. (gamma=0e-05)</h1>
<h4> Accuracy AVG = 51.702</h4>
<table>
    <tr>
        <th>Set</th>
        <th>Vector Size</th>
        <th>C Value</th>
        <th>Gamma</th>
        <th>Kernel</th>
        <th>Normalization</th>
        <th>Accuracy</th>
    </tr>
      <tr>
        <td>1</td>
        <td>285</td>
        <td>61</td>
        <td>1e-05</td>
        <td>rbf</td>
        <td>True</td>
        <td>53.73</td>
    </tr>  
         <tr>
        <td>2</td>
        <td>237</td>
        <td>91</td>
        <td>1e-05</td>
        <td>rbf</td>
        <td>True</td>
        <td>52.04</td>
    </tr>
            <tr>
        <td>3</td>
        <td>250</td>
        <td>81</td>
        <td>1e-05</td>
        <td>rbf</td>
        <td>True</td>
        <td>52.25</td>
    </tr>    
            <tr>
        <td>4</td>
        <td>247</td>
        <td>81</td>
        <td>1e-05</td>
        <td>rbf</td>
        <td>True</td>
        <td>50.49</td>
    </tr>  
            <tr>
        <td>5</td>
        <td>246</td>
        <td>91</td>
        <td>1e-05</td>
        <td>rbf</td>
        <td>True</td>
        <td>50.00</td>
    </tr>  
</table>

<h1>Accuracy of TF-IDF histogram generation method for each sets. (gamma=1e-05)</h1>
<h4> Accuracy AVG = 44.9</h4>
<table>
    <tr>
        <th>Set</th>
        <th>Vector Size</th>
        <th>C Value</th>
        <th>Gamma</th>
        <th>Kernel</th>
        <th>Normalization</th>
        <th>Accuracy</th>
    </tr>
      <tr>
        <td>1</td>
        <td>285</td>
        <td>91</td>
        <td>1e-05</td>
        <td>rbf</td>
        <td>True</td>
        <td>32.29</td>
    </tr>  
         <tr>
        <td>2</td>
        <td>237</td>
        <td>91</td>
        <td>1e-05</td>
        <td>rbf</td>
        <td>True</td>
        <td>49.36</td>
    </tr>
            <tr>
        <td>3</td>
        <td>250</td>
        <td>81</td>
        <td>1e-05</td>
        <td>rbf</td>
        <td>True</td>
        <td>47.88</td>
    </tr>    
            <tr>
        <td>4</td>
        <td>247</td>
        <td>91</td>
        <td>1e-05</td>
        <td>rbf</td>
        <td>True</td>
        <td>48.51</td>
    </tr>  
            <tr>
        <td>5</td>
        <td>246</td>
        <td>91</td>
        <td>1e-05</td>
        <td>rbf</td>
        <td>True</td>
        <td>46.46</td>
    </tr>  
</table>

<h1>Accuracy of TF-IDF histogram generation method for each sets. (gamma=0e-04)</h1>
<h4> Accuracy AVG = 51.082</h4>
<table>
    <tr>
        <th>Set</th>
        <th>Vector Size</th>
        <th>C Value</th>
        <th>Gamma</th>
        <th>Kernel</th>
        <th>Normalization</th>
        <th>Accuracy</th>
    </tr>
      <tr>
        <td>1</td>
        <td>285</td>
        <td>71</td>
        <td>1e-04</td>
        <td>rbf</td>
        <td>True</td>
        <td>41.04</td>
    </tr>  
         <tr>
        <td>2</td>
        <td>237</td>
        <td>91</td>
        <td>1e-04</td>
        <td>rbf</td>
        <td>True</td>
        <td>54.72</td>
    </tr>
            <tr>
        <td>3</td>
        <td>250</td>
        <td>41</td>
        <td>1e-04</td>
        <td>rbf</td>
        <td>True</td>
        <td>53.38</td>
    </tr>    
            <tr>
        <td>4</td>
        <td>247</td>
        <td>91</td>
        <td>1e-04</td>
        <td>rbf</td>
        <td>True</td>
        <td>53.87</td>
    </tr>  
            <tr>
        <td>5</td>
        <td>246</td>
        <td>61</td>
        <td>1e-04</td>
        <td>rbf</td>
        <td>True</td>
        <td>52.40</td>
    </tr>  
</table>

<h1>Accuracy of TF-ICF histogram generation method for each sets. (gamma=1e-04)</h1>
<h4> Accuracy AVG = 51.082</h4>
<table>
    <tr>
        <th>Set</th>
        <th>Vector Size</th>
        <th>C Value</th>
        <th>Gamma</th>
        <th>Kernel</th>
        <th>Normalization</th>
        <th>Accuracy</th>
    </tr>
      <tr>
        <td>1</td>
        <td>285</td>
        <td>71</td>
        <td>1e-04</td>
        <td>rbf</td>
        <td>True</td>
        <td>41.04</td>
    </tr>  
         <tr>
        <td>2</td>
        <td>237</td>
        <td>91</td>
        <td>1e-04</td>
        <td>rbf</td>
        <td>True</td>
        <td>54.72</td>
    </tr>
            <tr>
        <td>3</td>
        <td>250</td>
        <td>41</td>
        <td>1e-04</td>
        <td>rbf</td>
        <td>True</td>
        <td>53.38</td>
    </tr>    
            <tr>
        <td>4</td>
        <td>247</td>
        <td>91</td>
        <td>1e-04</td>
        <td>rbf</td>
        <td>True</td>
        <td>53.87</td>
    </tr>  
            <tr>
        <td>5</td>
        <td>246</td>
        <td>61</td>
        <td>1e-04</td>
        <td>rbf</td>
        <td>True</td>
        <td>52.40</td>
    </tr>  
</table>

<h1>Accuracy of TF-ICF histogram generation method for each sets. (gamma=1e-05)</h1>
<h4> Accuracy AVG = 44.9</h4>
<table>
    <tr>
        <th>Set</th>
        <th>Vector Size</th>
        <th>C Value</th>
        <th>Gamma</th>
        <th>Kernel</th>
        <th>Normalization</th>
        <th>Accuracy</th>
    </tr>
      <tr>
        <td>1</td>
        <td>285</td>
        <td>91</td>
        <td>1e-05</td>
        <td>rbf</td>
        <td>True</td>
        <td>32.29</td>
    </tr>  
         <tr>
        <td>2</td>
        <td>237</td>
        <td>91</td>
        <td>1e-05</td>
        <td>rbf</td>
        <td>True</td>
        <td>49.36</td>
    </tr>
            <tr>
        <td>3</td>
        <td>250</td>
        <td>81</td>
        <td>1e-05</td>
        <td>rbf</td>
        <td>True</td>
        <td>47.88</td>
    </tr>    
            <tr>
        <td>4</td>
        <td>247</td>
        <td>91</td>
        <td>1e-05</td>
        <td>rbf</td>
        <td>True</td>
        <td>48.51</td>
    </tr>  
            <tr>
        <td>5</td>
        <td>246</td>
        <td>91</td>
        <td>1e-05</td>
        <td>rbf</td>
        <td>True</td>
        <td>46.46</td>
    </tr>  
</table>

<h1>Accuracy of LDA histogram generation method for each sets. (gamma=1e-05)</h1>
<h4> Accuracy AVG = 35.672</h4>
<table>
    <tr>
        <th>Set</th>
        <th>Vector Size</th>
        <th>C Value</th>
        <th>Gamma</th>
        <th>Kernel</th>
        <th>Normalization</th>
        <th>Accuracy</th>
    </tr>
      <tr>
        <td>1</td>
        <td>12</td>
        <td>91</td>
        <td>1e-05</td>
        <td>rbf</td>
        <td>True</td>
        <td>36.53</td>
    </tr>  
         <tr>
        <td>2</td>
        <td>12</td>
        <td>81</td>
        <td>1e-05</td>
        <td>rbf</td>
        <td>True</td>
        <td>35.82</td>
    </tr>
            <tr>
        <td>3</td>
        <td>12</td>
        <td>91</td>
        <td>1e-05</td>
        <td>rbf</td>
        <td>True</td>
        <td>38.55</td>
    </tr>    
            <tr>
        <td>4</td>
        <td>12</td>
        <td>91</td>
        <td>1e-05</td>
        <td>rbf</td>
        <td>True</td>
        <td>32.44</td>
    </tr>  
            <tr>
        <td>5</td>
        <td>12</td>
        <td>91</td>
        <td>1e-05</td>
        <td>rbf</td>
        <td>True</td>
        <td>35.02</td>
    </tr>  
</table>

<h1>Accuracy of LDA histogram generation method for each sets. (gamma=1e-04)</h1>
<h4> Accuracy AVG = 39.34</h4>
<table>
    <tr>
        <th>Set</th>
        <th>Vector Size</th>
        <th>C Value</th>
        <th>Gamma</th>
        <th>Kernel</th>
        <th>Normalization</th>
        <th>Accuracy</th>
    </tr>
      <tr>
        <td>1</td>
        <td>12</td>
        <td>41</td>
        <td>1e-04</td>
        <td>rbf</td>
        <td>True</td>
        <td>37.65</td>
    </tr>  
         <tr>
        <td>2</td>
        <td>12</td>
        <td>71</td>
        <td>1e-04</td>
        <td>rbf</td>
        <td>True</td>
        <td>38.36</td>
    </tr>
            <tr>
        <td>3</td>
        <td>12</td>
        <td>91</td>
        <td>1e-04</td>
        <td>rbf</td>
        <td>True</td>
        <td>43.78</td>
    </tr>    
            <tr>
        <td>4</td>
        <td>12</td>
        <td>91</td>
        <td>1e-04</td>
        <td>rbf</td>
        <td>True</td>
        <td>38.36</td>
    </tr>  
            <tr>
        <td>5</td>
        <td>12</td>
        <td>81</td>
        <td>1e-04</td>
        <td>rbf</td>
        <td>True</td>
        <td>38.55</td>
    </tr>  
</table>

<h1>Accuracy of TF histogram generation method for each sets. (gamma=1e-05)</h1>
<h4> Accuracy AVG = 44.9</h4>
<table>
    <tr>
        <th>Set</th>
        <th>Vector Size</th>
        <th>C Value</th>
        <th>Gamma</th>
        <th>Kernel</th>
        <th>Normalization</th>
        <th>Accuracy</th>
    </tr>
      <tr>
        <td>1</td>
        <td>285</td>
        <td>91</td>
        <td>1e-05</td>
        <td>rbf</td>
        <td>True</td>
        <td>32.29</td>
    </tr>  
         <tr>
        <td>2</td>
        <td>237</td>
        <td>91</td>
        <td>1e-05</td>
        <td>rbf</td>
        <td>True</td>
        <td>49.36</td>
    </tr>
            <tr>
        <td>3</td>
        <td>250</td>
        <td>81</td>
        <td>1e-05</td>
        <td>rbf</td>
        <td>True</td>
        <td>47.88</td>
    </tr>    
            <tr>
        <td>4</td>
        <td>247</td>
        <td>91</td>
        <td>1e-05</td>
        <td>rbf</td>
        <td>True</td>
        <td>48.51</td>
    </tr>  
            <tr>
        <td>5</td>
        <td>246</td>
        <td>91</td>
        <td>1e-05</td>
        <td>rbf</td>
        <td>True</td>
        <td>46.46</td>
    </tr>  
</table>

<h1>Accuracy of TF histogram generation method for each sets. (gamma=1e-04)</h1>
<h4> Accuracy AVG = 51.082</h4>
<table>
    <tr>
        <th>Set</th>
        <th>Vector Size</th>
        <th>C Value</th>
        <th>Gamma</th>
        <th>Kernel</th>
        <th>Normalization</th>
        <th>Accuracy</th>
    </tr>
      <tr>
        <td>1</td>
        <td>285</td>
        <td>71</td>
        <td>1e-04</td>
        <td>rbf</td>
        <td>True</td>
        <td>41.04</td>
    </tr>  
         <tr>
        <td>2</td>
        <td>237</td>
        <td>91</td>
        <td>1e-04</td>
        <td>rbf</td>
        <td>True</td>
        <td>54.72</td>
    </tr>
            <tr>
        <td>3</td>
        <td>250</td>
        <td>41</td>
        <td>1e-04</td>
        <td>rbf</td>
        <td>True</td>
        <td>53.38</td>
    </tr>    
            <tr>
        <td>4</td>
        <td>247</td>
        <td>91</td>
        <td>1e-04</td>
        <td>rbf</td>
        <td>True</td>
        <td>53.87</td>
    </tr>  
            <tr>
        <td>5</td>
        <td>246</td>
        <td>61</td>
        <td>1e-04</td>
        <td>rbf</td>
        <td>True</td>
        <td>52.40</td>
    </tr>  
</table>


<h1>Accuracy of word2vec histogram generation method for each sets. (gamma=1e-04)(embedding size=100)</h1>
<h4> Accuracy AVG = 48.936</h4>
<table>
    <tr>
        <th>Set</th>
        <th>Vector Size</th>
        <th>C Value</th>
        <th>Gamma</th>
        <th>Kernel</th>
        <th>Normalization</th>
        <th>Accuracy</th>
    </tr>
      <tr>
        <td>1</td>
        <td>100</td>
        <td>71</td>
        <td>1e-04</td>
        <td>rbf</td>
        <td>True</td>
        <td>45.41</td>
    </tr>  
         <tr>
        <td>2</td>
        <td>100</td>
        <td>91</td>
        <td>1e-04</td>
        <td>rbf</td>
        <td>True</td>
        <td>49.78</td>
    </tr>
            <tr>
        <td>3</td>
        <td>100</td>
        <td>61</td>
        <td>1e-04</td>
        <td>rbf</td>
        <td>True</td>
        <td>53.10</td>
    </tr>    
            <tr>
        <td>4</td>
        <td>100</td>
        <td>51</td>
        <td>1e-04</td>
        <td>rbf</td>
        <td>True</td>
        <td>48.23</td>
    </tr>  
            <tr>
        <td>5</td>
        <td>100</td>
        <td>91</td>
        <td>1e-04</td>
        <td>rbf</td>
        <td>True</td>
        <td>48.16</td>
    </tr>  
</table>


<h1>Accuracy of word2vec histogram generation method for each sets. (gamma=1e-04)(embedding size = 300)</h1>
<h4> Accuracy AVG = 51.114</h4>
<table>
    <tr>
        <th>Set</th>
        <th>Vector Size</th>
        <th>C Value</th>
        <th>Gamma</th>
        <th>Kernel</th>
        <th>Normalization</th>
        <th>Accuracy</th>
    </tr>
      <tr>
        <td>1</td>
        <td>300</td>
        <td>81</td>
        <td>1e-04</td>
        <td>rbf</td>
        <td>True</td>
        <td>47.88</td>
    </tr>  
         <tr>
        <td>2</td>
        <td>300</td>
        <td>81</td>
        <td>1e-04</td>
        <td>rbf</td>
        <td>True</td>
        <td>52.96</td>
    </tr>
            <tr>
        <td>3</td>
        <td>300</td>
        <td>91</td>
        <td>1e-04</td>
        <td>rbf</td>
        <td>True</td>
        <td>54.31</td>
    </tr>    
            <tr>
        <td>4</td>
        <td>300</td>
        <td>91</td>
        <td>1e-04</td>
        <td>rbf</td>
        <td>True</td>
        <td>50.14</td>
    </tr>  
            <tr>
        <td>5</td>
        <td>300</td>
        <td>91</td>
        <td>1e-04</td>
        <td>rbf</td>
        <td>True</td>
        <td>50.28</td>
    </tr>  
</table>


<h1>Accuracy of word2vec LSTM histogram generation method for each sets.(embedding size = 300)</h1>
<h4> Accuracy AVG = 47.303</h4>
<table>
    <tr>
        <th>Set</th>
        <th>Vector Size</th>
        <th>Accuracy</th>
    </tr>
      <tr>
        <td>1</td>
        <td>300</td>
        <td>37.09</td>
    </tr>  
         <tr>
        <td>2</td>
        <td>300</td>
        <td>48.37</td>
    </tr>
            <tr>
        <td>3</td>
        <td>300</td>
        <td>53.107</td>
    </tr>    
            <tr>
        <td>4</td>
        <td>300</td>
        <td>49.08</td>
    </tr>  
            <tr>
        <td>5</td>
        <td>300</td>
        <td>48.87</td>
    </tr>  
</table>


<h1>Accuracy of BERT method for each sets.</h1>
<h4> Accuracy AVG = 58.168</h4>
<table>
    <tr>
        <th>Set</th>
        <th>MCC</th>
        <th>F1</th>
        <th>eval loss</th>
        <th>Accuracy</th>
    </tr>
      <tr>
        <td>1</td>
        <td>48.25</td>
        <td>51.48</td>
        <td>1.65</td>
        <td>51.48</td>
    </tr>  
         <tr>
        <td>2</td>
        <td>53.53</td>
        <td>56.27</td>
        <td>1.51</td>
        <td>56.27</td>
    </tr>
            <tr>
        <td>3</td>
        <td>57.74</td>
        <td>60.31</td>
        <td>1.40</td>
        <td>60.31</td>
    </tr>    
            <tr>
        <td>4</td>
        <td>60.36</td>
        <td>62.76</td>
        <td>1.27</td>
        <td>62.76</td>
    </tr>  
            <tr>
        <td>5</td>
        <td>57.402</td>
        <td>60.02</td>
        <td>1.32</td>
        <td>60.02</td>
    </tr>  
</table>
