# Supplementary material for: Vector representation based on a supervised codebook for Nepali documents classification
Source: PeerJ Comput Sci. 2021 Mar 3;7:e412. doi: 10.7717/peerj-cs.412 (PMC7959666; doi:10.7717/peerj-cs.412)
Supplement: Supplemental Information 1 [file peerj-cs-07-412-s001.zip › c0mmand3r3-news_classification-a8033f05c35b/examples/batch_histogram_combine_example.py]

"""
 - Author : Anish Basnet
 - Email : anishbasnetworld@gmail.com
 - Date : Sunday, June 21, 2020
"""
import os
from collections import OrderedDict

from news_classification import read_pickle_data, write_pickle_data

if __name__ == '__main__':
    path_1 = os.path.join('data', 'vectors', 'histogram', '24NepaliNews', 'threshold_based',
                          '0.95', 'threshold_based_train.pkl')
    path_2 = os.path.join('data', 'vectors', 'histogram', '24NepaliNews', 'threshold_based',
                          '0.95', 'threshold_based_train1.pkl')
    path_3 = os.path.join('data', 'vectors', 'histogram', '24NepaliNews', 'threshold_based',
                          '0.95', 'threshold_based_train2.pkl')
    path_4 = os.path.join('data', 'vectors', 'histogram', '24NepaliNews', 'threshold_based',
                          '0.95', 'threshold_based_train3.pkl')
    write_path = os.path.join('data', 'vectors', 'histogram', '24NepaliNews', 'threshold_based',
                              '0.95', 'threshold_based_overall_train.pkl')
    data_1 = read_pickle_data(path_1)
    data_2 = read_pickle_data(path_2)
    data_3 = read_pickle_data(path_3)
    data_4 = read_pickle_data(path_4)

    print(len(data_1))
    print(type(data_1))
    print(len(data_2))
    print(type(data_2))
    print(len(data_3))
    print(type(data_3))
    print(len(data_4))
    print(type(data_4))
    overall_data = OrderedDict(
        list(data_1.items()) + list(data_2.items()) + list(data_3.items()) + list(data_4.items()))
    write_pickle_data(write_path, overall_data)
    print("successfully executed!")
