# Supplementary material for: Vector representation based on a supervised codebook for Nepali documents classification
Source: PeerJ Comput Sci. 2021 Mar 3;7:e412. doi: 10.7717/peerj-cs.412 (PMC7959666; doi:10.7717/peerj-cs.412)
Supplement: Supplemental Information 1 [file peerj-cs-07-412-s001.zip › c0mmand3r3-news_classification-a8033f05c35b/examples/bert/bert_classification_example.py]

"""
 - Author : Anish Basnet
 - Email : anishbasnetworld@gmail.com
 - Date : Aug 23, 2020, 07:37 AM
"""

import os

import numpy as np
import pandas as pd
from simpletransformers.classification import ClassificationModel

from news_classification.utils import list_files, read_file, get_file_name


def read_data(files):
    X, Y = [], []
    for file in files:
        doc_data = ' '
        for token in read_file(file):
            doc_data += token + ' '
        X.append([doc_data])
        Y.append(get_file_name(file, 2))
    return X, Y


if __name__ == '__main__':
    train_path = os.path.join('data', 'processing', 'stemmer', '16NepaliNews', 'sets',
                              'set_5',
                              'dataset_stemmer_with_rasuwa_dirga_filter', 'train')
    test_path = os.path.join('data', 'processing', 'stemmer', '16NepaliNews', 'sets',
                             'set_5',
                             'dataset_stemmer_with_rasuwa_dirga_filter', 'test')

    train_files = list_files(train_path)
    test_files = list_files(test_path)

    train_x, train_y = read_data(train_files)
    test_x, test_y = read_data(test_files)

    output_dim = len(list(set(train_y)))

    number_generate = list(set(test_y))

    get_index = lambda key: int(number_generate.index(key))
    train_y = [get_index(x) for x in train_y]
    test_y = [get_index(x) for x in test_y]

    print(np.shape(train_x), np.shape(train_y))
    print(np.shape(test_x), np.shape(test_y))

    train_args = {"reprocess_input_data": True,
                  "fp16": False,
                  "num_train_epochs": 1}

    # Create a ClassificationModel

    model = ClassificationModel(
        "bert", "bert-base-multilingual-cased",
        num_labels=output_dim,
        args=train_args,
        use_cuda=False
    )

    model.train_model(pd.DataFrame({
        'text': train_x,
        'labels': train_y,
    }))

    from sklearn.metrics import f1_score, accuracy_score


    def f1_multiclass(labels, preds):
        return f1_score(labels, preds, average='micro')


    result, model_outputs, wrong_predictions = model.eval_model(pd.DataFrame({
        'text': test_x,
        'labels': test_y,
    }), f1=f1_multiclass, acc=accuracy_score)

    print("Result : ", result)
    print("Model Output : ", model_outputs)
    print("Wrong Predictions : ", wrong_predictions)
