# Supplementary material for: Vector representation based on a supervised codebook for Nepali documents classification
Source: PeerJ Comput Sci. 2021 Mar 3;7:e412. doi: 10.7717/peerj-cs.412 (PMC7959666; doi:10.7717/peerj-cs.412)
Supplement: Supplemental Information 1 [file peerj-cs-07-412-s001.zip › c0mmand3r3-news_classification-a8033f05c35b/examples/classification_csv_example.py]

"""
 -- author : Anish Basnet
 -- email : anishbasnetworld@gmail.com
 -- date : 11/14/2019
"""

import ast
import json
import os

import numpy as np
import pandas as pd

from news_classification.classification import Classification
from news_classification.utils.modelutils import optimize_model


def get_data_from_csv(path, header):
    df = pd.read_csv(path)
    return list(df[header])


if __name__ == '__main__':
    train_path = os.path.join('data', 'vectors', 'distance_based_histogram', '24NepaliNews',
                              'avg_distance_based_train.csv')
    test_path = os.path.join('data', 'vectors', 'distance_based_histogram', '24NepaliNews',
                             'avg_distance_based_test.csv')

    train_x = [ast.literal_eval(x) for x in get_data_from_csv(train_path, 'vector')]
    test_x = [ast.literal_eval(x) for x in get_data_from_csv(test_path, 'vector')]
    train_y = get_data_from_csv(train_path, 'label')
    test_y = get_data_from_csv(test_path, 'label')

    print(np.shape(train_x), np.shape(train_y))
    print(np.shape(test_x), np.shape(test_y))

    model = Classification()
    accuracy = optimize_model(model, data=(train_x, train_y, test_x, test_y),
                              limit=(100, 200, 10), gamma=1e-03, normalize=True, verbose=True)
    maximum = max(accuracy, key=lambda item: item[1])
    print("At C={}, the maximum accuracy is {}.".format(maximum[0], maximum[1]))
