# Supplementary material for: Vector representation based on a supervised codebook for Nepali documents classification
Source: PeerJ Comput Sci. 2021 Mar 3;7:e412. doi: 10.7717/peerj-cs.412 (PMC7959666; doi:10.7717/peerj-cs.412)
Supplement: Supplemental Information 1 [file peerj-cs-07-412-s001.zip › c0mmand3r3-news_classification-a8033f05c35b/examples/cluster_histogram_generator_example.py]

"""
 - Author : Anish Basnet
 - Email : anishbasnetworld@gmail.com
 - Date : April 26, 2020
"""
import os
from collections import OrderedDict

from news_classification import Histogram_Generator, write_pickle_data
from news_classification.utils import read_pickle_data, list_files, read_data_from_file, get_file_name

if __name__ == '__main__':
    clusters_path = os.path.join('data', 'vectors', 'train_cluster_tags',
                                 '170', 'direct_170_n_clusters_train_clusters_tags.pkl')
    clusters = read_pickle_data(clusters_path)

    read_path = os.path.join('data', 'processing', 'stemmer',
                             'dataset_stemmer_with_rasuwa_dirga_filter', '16NepaliNews', 'test')
    files = list_files(read_path)

    histogram_write_path = os.path.join('data', 'vectors', 'histogram',
                                        '16NepaliNews', '170', 'direct_170_n_clusters_test.pkl')

    log_path = os.path.join('data', 'vectors', 'histogram', '16NepaliNews', '170', 'direct_170_n_clusters_test_log.pkl')

    model = Histogram_Generator()
    model.fit(clusters)

    log = read_pickle_data(log_path)

    vector = read_pickle_data(histogram_write_path)

    if log is None:
        log = []

    if vector is None:
        vector = OrderedDict()

    for index, file in enumerate(files):
        if file in log:
            print("{} histogram already created! Remaining : {}/{} | vector length : {} .".format(
                get_file_name(file, 2), index + 1, len(files), len(vector)))
        else:
            sub_vector = OrderedDict()
            tokens = read_data_from_file(file)
            sub_vector[get_file_name(file, 2)] = model.get_vector(tokens)
            vector[file] = sub_vector
            write_pickle_data(histogram_write_path, vector)
            log.append(file)
            write_pickle_data(log_path, log)
            print("{} Successfully written! Remaining : {}/{} | "
                  "vector length : {} .".format(get_file_name(file, 2), index + 1, len(files), len(vector)))
