# Supplementary material for: Vector representation based on a supervised codebook for Nepali documents classification
Source: PeerJ Comput Sci. 2021 Mar 3;7:e412. doi: 10.7717/peerj-cs.412 (PMC7959666; doi:10.7717/peerj-cs.412)
Supplement: Supplemental Information 1 [file peerj-cs-07-412-s001.zip › c0mmand3r3-news_classification-a8033f05c35b/examples/corpus_generator_example.py]

"""
 - author : Anish Basnet
 - email : anishbasnetworld@gmail.com
 - date : April 5, 2020
"""
import os

from news_classification.utils import list_files, read_data_from_file, detect_encoding
from news_classification import Doc2corpus

if __name__ == '__main__':
    path = os.path.join('data', 'datasets', 'fusion_news', 'sets', 'set_2', 'train')
    corpus_save_path = os.path.join('data', 'processing', 'corpus', 'fusion_news', 'sets', 'set_2',
                                    'corpus.txt')
    files = list_files(path)
    model = Doc2corpus()
    for index, file in enumerate(files):
        encoding = detect_encoding(file)
        if encoding == 'IBM866':
            encoding = 'utf-8'
        doc_data = read_data_from_file(file, encoding=encoding)
        model.create_corpus(' '.join(doc_data))
        if index % 1000 == 0:
            print('{} - File on going processing : {} Remaining : {}/{} . '.
                  format(file, str(index), str(index), str(len(files))))
    model.save_corpus(path=corpus_save_path)
