# Supplementary material for: Vector representation based on a supervised codebook for Nepali documents classification
Source: PeerJ Comput Sci. 2021 Mar 3;7:e412. doi: 10.7717/peerj-cs.412 (PMC7959666; doi:10.7717/peerj-cs.412)
Supplement: Supplemental Information 1 [file peerj-cs-07-412-s001.zip › c0mmand3r3-news_classification-a8033f05c35b/examples/corpus_stop_word_removal_example.py]

"""
 - Author : Anish Basnet
 - Email : anishbasnetworld@gmail.com
 - Date : May 4, 2020
"""
import os

from news_classification.utils import read_data_from_file, write_text_file_linewise

if __name__ == '__main__':
    corpus_path = os.path.join('data', 'processing', 'corpus', 'corpus_stemmer.txt')
    additional_stop_word_path = os.path.join('resources', 'dictionary', 'additional_stop_words.txt')
    write_corpus_path = os.path.join('data', 'processing', 'corpus', 'additional_stop_words_corpus_stemmer.txt')

    corpus = read_data_from_file(corpus_path)
    stop_words = read_data_from_file(additional_stop_word_path)

    rename_corpus = []
    for index, sentences in enumerate(corpus):
        words = sentences.split(',')
        sent = []
        for word in words:
            if word in stop_words:
                pass
            else:
                sent.append(word)
        if sent:
            rename_corpus.append(','.join(sent))
        print("Processed - {}/{}".format(index, len(corpus)))
    write_text_file_linewise(write_corpus_path, rename_corpus, encoding='utf-8')
    print("Sucessfully executed!")
