# Supplementary material for: Vector representation based on a supervised codebook for Nepali documents classification
Source: PeerJ Comput Sci. 2021 Mar 3;7:e412. doi: 10.7717/peerj-cs.412 (PMC7959666; doi:10.7717/peerj-cs.412)
Supplement: Supplemental Information 1 [file peerj-cs-07-412-s001.zip › c0mmand3r3-news_classification-a8033f05c35b/examples/dataset_converter_example.py]

"""
 -- author : Anish Basnet
 -- email : anishbasnetworld@gmail.com
 -- date : March 15, 2020
"""
import os

import pandas as pd

from news_classification.utils.utils import list_files, read_data_from_file, get_file_name

if __name__ == '__main__':
    path = os.path.join('data', 'datasets', 'nepali_news_dataset_20_categories_large', 'test')
    write_path = os.path.join('data', 'easy_dataset', 'nepali_news_dataset_20_categories_large', 'test', 'test.csv')
    files = list_files(path)

    documents = []
    targets = []
    documents_name = []
    for index, file in enumerate(files):
        text = ' '.join(read_data_from_file(file))
        documents.append(text)
        targets.append(get_file_name(file, 2))
        documents_name.append(get_file_name(file, 1))
        print("{} data collected! Remaining : {}/{}".format(file, index, len(files)))

    data = {
        'class': targets,
        'filename': documents_name,
        'content': documents,
    }

    df = pd.DataFrame(data)
    df.to_csv(write_path)
    print('Successfully Written')
