# Supplementary material for: Vector representation based on a supervised codebook for Nepali documents classification
Source: PeerJ Comput Sci. 2021 Mar 3;7:e412. doi: 10.7717/peerj-cs.412 (PMC7959666; doi:10.7717/peerj-cs.412)
Supplement: Supplemental Information 1 [file peerj-cs-07-412-s001.zip › c0mmand3r3-news_classification-a8033f05c35b/examples/dataset_splitter_example.py]

"""
 -- author : Anish Basnet
 -- email : anishbasnetworld@gmail.com
 -- date : March 15, 2020
"""
import os
import shutil

from news_classification.utils.data_split_utils import split_document_based_data_set
from news_classification.utils.utils import get_all_directory, get_all_files, mkdir

if __name__ == '__main__':
    # dataset path
    dataset_category_path = os.path.join('data', 'datasets', 'fusion_news', 'raw')

    # training and testing path
    train_write_path = os.path.join('data', 'datasets', 'fusion_news',
                                    'sets', 'set_1', 'train')
    test_write_path = os.path.join('data', 'datasets', 'fusion_news',
                                   'sets', 'set_1', 'test')

    # get all the category of the dataset
    targets = get_all_directory(dataset_category_path)

    # split ratio in which dataset are going to split.
    ratio = 0.90

    # iteration through all the category
    for target in targets:
        # create directory for train and test
        mkdir(os.path.join(train_write_path, target))
        mkdir(os.path.join(test_write_path, target))

        # get all the document from the category
        files = get_all_files(os.path.join(dataset_category_path, target))

        # split the document on category wise
        train, test = split_document_based_data_set(split_documents=files, ratio=ratio, verbose=True)

        # copy the documents to training folder
        for file in train:
            shutil.copy2(os.path.join(dataset_category_path, target, file), os.path.join(train_write_path, target, file))

        # copy the documents to testing folder
        for file in test:
            shutil.copy2(os.path.join(dataset_category_path, target, file), os.path.join(test_write_path, target, file))
        print("Successfully created!")
