# Supplementary material for: Vector representation based on a supervised codebook for Nepali documents classification
Source: PeerJ Comput Sci. 2021 Mar 3;7:e412. doi: 10.7717/peerj-cs.412 (PMC7959666; doi:10.7717/peerj-cs.412)
Supplement: Supplemental Information 1 [file peerj-cs-07-412-s001.zip › c0mmand3r3-news_classification-a8033f05c35b/examples/distance_based_histogram_generation_example.py]

"""
 - Author : Anish Basnet
 - Email : anishbasnetworld@gmail.com
 - Date : Monday, July 27, 2020
"""
import os
import numpy as np

from news_classification import read_pickle_data
from news_classification.utils import list_files, read_data_from_file, get_file_name, write_pickle_data
from collections import OrderedDict

if __name__ == '__main__':
    backup_path = os.path.join('data', 'vectors', 'distance_based_histogram',
                               'fusion_news', 'sets', 'set_1', 'backup.bak')
    log_backup_path = os.path.join('data', 'vectors', 'distance_based_histogram',
                                   'fusion_news', 'sets', 'set_1', 'log_backup.bak')
    document_path = os.path.join('data', 'processing', 'tokens', 'fusion_news', 'sets',
                                 'set_1',
                                 'dataset_stemmer_with_rasuwa_dirga_filter',
                                 'test')

    histogram_write_path = os.path.join('data', 'vectors', 'distance_based_histogram',
                                        'fusion_news', 'sets', 'set_1',
                                        'avg_distance_based_test.pkl')

    log_path = os.path.join('data', 'vectors', 'distance_based_histogram',
                            'fusion_news', 'sets', 'set_1',
                            'log_avg_distance_based_test.pkl')

    optimizer_path = os.path.join('data', 'vectors', 'distance_vector_optimizer',
                                  'fusion_news', 'sets', 'set_1', 'vectors')

    optimizer_log_path = os.path.join('data', 'vectors', 'distance_vector_optimizer',
                                      'fusion_news', 'sets', 'set_1', 'optimizer_log.pkl')

    additional_stop_word_path = os.path.join('resources', 'dictionary', 'additional_stop_words.txt')

    filter_bank_path = os.path.join('data', 'processing',
                                    'neighbour_concept_third_level_filter_if_neighbour_freq_greater',
                                    'fusion_news', 'sets', 'set_1', 'filter_bank.txt')

    filter_bank = read_data_from_file(filter_bank_path)

    stop_words = read_data_from_file(additional_stop_word_path)

    optimizer_model = read_pickle_data(optimizer_log_path)

    files = list_files(document_path)

    log = read_pickle_data(log_path)

    if log is None:
        log = []

    vector = OrderedDict()
    if os.path.isfile(backup_path):
        vector = read_pickle_data(backup_path)
    if os.path.isfile(log_backup_path):
        log = read_pickle_data(log_backup_path)
    for index, file in enumerate(files):
        if file in log:
            print("{} histogram already created! Remaining : {}/{} .".format(
                get_file_name(file, 2), index + 1, len(files)))
        else:
            sub_vector = OrderedDict()
            tokens = read_data_from_file(file)
            doc_vectors = []
            for token in tokens:
                if not (token in stop_words):
                    if token in optimizer_model:
                        doc_vectors.append(read_pickle_data(os.path.join(optimizer_path,
                                                                         str(optimizer_model.index(token)) + '.pkl')))
            if len(np.shape(doc_vectors)) != 2:
                pool_vector = np.zeros((len(filter_bank),), dtype=float)
            else:
                pool_vector = np.mean(doc_vectors, axis=0)
            sub_vector[get_file_name(file, 2)] = pool_vector
            vector[file] = sub_vector
            log.append(file)
            if index % 1000 == 0:
                # for backup the pickle file to prevent data loss
                if os.path.exists(histogram_write_path):
                    write_dir = get_file_name(histogram_write_path, 1, directory_only=True)
                    filename = get_file_name(histogram_write_path, 1)
                    backup_name = 'backup.bak'
                    if os.path.exists(os.path.join(write_dir, backup_name)):
                        os.remove(os.path.join(write_dir, backup_name))
                    os.rename(histogram_write_path, os.path.join(write_dir, backup_name))

                    # for backup the pickle file to prevent data loss
                    if os.path.exists(log_path):
                        write_dir = get_file_name(log_path, 1, directory_only=True)
                        filename = get_file_name(log_path, 1)
                        backup_name = 'log_backup.bak'
                        if os.path.exists(os.path.join(write_dir, backup_name)):
                            os.remove(os.path.join(write_dir, backup_name))
                        os.rename(log_path, os.path.join(write_dir, backup_name))

                write_pickle_data(histogram_write_path, vector)
                write_pickle_data(log_path, log)
            print("{} Successfully written! Remaining : {}/{} | "
                  "vector length : {} .".format(get_file_name(file, 2), index + 1, len(files), len(vector)))
    write_pickle_data(histogram_write_path, vector)
    write_pickle_data(log_path, log)
