# Supplementary material for: Vector representation based on a supervised codebook for Nepali documents classification
Source: PeerJ Comput Sci. 2021 Mar 3;7:e412. doi: 10.7717/peerj-cs.412 (PMC7959666; doi:10.7717/peerj-cs.412)
Supplement: Supplemental Information 1 [file peerj-cs-07-412-s001.zip › c0mmand3r3-news_classification-a8033f05c35b/examples/distance_based_histogram_generator_example.py]

"""
 - Author : Anish Basnet
 - Email : anishbasnetworld@gmail.com
 - Date : Sunday, June 28, 2020
"""
import os, math
import numpy as np
from collections import OrderedDict

from news_classification.utils import read_pickle_data, list_files, get_file_name, write_pickle_data


def get_data_split(data):
    x = []
    y = []
    for key, value in data.items():
        target = list(value.keys())[0]
        x.append(value[target])
        y.append(target)
    return x, y


if __name__ == '__main__':
    filter_bank_size = 757
    vectors_path = os.path.join('data', 'vectors', 'distance_based_vector', '24NepaliNews',
                                'test')
    vector_log_path = os.path.join('data', 'vectors', 'distance_based_vector', '24NepaliNews',
                                   'distance_based_test_log__.pkl')

    histogram_write_path = os.path.join('data', 'vectors', 'distance_based_histogram',
                                        '16NepaliNews', 'sum_distance_based_test.pkl')

    files = list_files(vectors_path)

    log_files = read_pickle_data(vector_log_path)

    vector = OrderedDict()

    for index, file in enumerate(files):
        sub_vector = OrderedDict()
        doc_vectors = read_pickle_data(file)
        doc_vectors_, label = get_data_split(doc_vectors)
        if len(np.shape(doc_vectors_)) != 3:
            pool_vector = np.zeros((filter_bank_size,), dtype=float)
        else:
            pool_vector = np.sum(doc_vectors_[0], axis=0)
        sub_vector[get_file_name(file, 2)] = pool_vector
        vector[file] = sub_vector
        if index % 1000 == 0:
            write_pickle_data(histogram_write_path, vector)
        print("{} Successfully written! Remaining : {}/{} | "
              "vector length : {} .".format(get_file_name(file, 2), index + 1, len(files), len(vector)))
    write_pickle_data(histogram_write_path, vector)
