# Supplementary material for: Vector representation based on a supervised codebook for Nepali documents classification
Source: PeerJ Comput Sci. 2021 Mar 3;7:e412. doi: 10.7717/peerj-cs.412 (PMC7959666; doi:10.7717/peerj-cs.412)
Supplement: Supplemental Information 1 [file peerj-cs-07-412-s001.zip › c0mmand3r3-news_classification-a8033f05c35b/examples/distance_based_optimizer_example.py]

"""
 - Author : Anish Basnet
 - Email : anishbasnetworld@gmail.com
 - Date : Saturday, July 25, 2020
"""
import os
import numpy as np
from sklearn.metrics.pairwise import cosine_similarity

from news_classification.utils import read_data_from_file, read_pickle_data, write_pickle_data


def token_wise_distance_based_vector_generator(token, filter_bank, vectors_model):
    vectors = np.zeros(len(filter_bank), dtype=float)
    for filter_count, filter_token in enumerate(filter_bank):
        if filter_token in vectors_model and token in vectors_model:
            similarity_value = cosine_similarity([vectors_model[filter_token]], [vectors_model[token]])[0][0]
            vectors[filter_count] = similarity_value
        else:
            vectors[filter_count] = 0.0
    return vectors


if __name__ == '__main__':
    # document_path = os.path.join('data', 'processing', 'stemmer', 'fusion_news', 'sets', 'set_2',
    #                              'dataset_stemmer_with_rasuwa_dirga_filter',
    #                              'train')

    document_path = os.path.join('data', 'processing', 'tokens', 'fusion_news', 'sets', 'set_2',
                                 'dataset_stemmer_with_rasuwa_dirga_filter',
                                 'train')

    token_path = os.path.join('data', 'processing', 'graph_nodes', 'fusion_news', 'sets', 'set_2',
                              'nodes.pkl')

    optimizer_write_path = os.path.join('data', 'vectors', 'distance_vector_optimizer', 'fusion_news', 'sets', 'set_2',
                                        'vectors')

    log_path = os.path.join('data', 'vectors', 'distance_vector_optimizer', 'fusion_news', 'sets', 'set_2'
                            , 'optimizer_log.pkl')

    additional_stop_word_path = os.path.join('resources', 'dictionary', 'additional_stop_words.txt')

    filter_bank_path = os.path.join('data', 'processing',
                                    'neighbour_concept_third_level_filter_if_neighbour_freq_greater',
                                    'fusion_news', 'sets', 'set_2', 'filter_bank.txt')

    direct_vector_path = os.path.join('data', 'vectors', 'training_nodes_vectors',
                                      'fusion_news', 'sets', 'set_2', 'direct_training_vectors.pkl')

    stop_words = read_data_from_file(additional_stop_word_path)

    filter_bank = read_data_from_file(filter_bank_path)

    embedding_vectors = read_pickle_data(direct_vector_path)

    tokens = read_pickle_data(token_path)

    log = read_pickle_data(log_path)

    if log is None:
        log = []

    for index, token in enumerate(tokens):
        if token in log:
            print("{} - token optimizer already created! Remaining : {}/{} .".format(token, index, len(tokens)))
        else:
            vectors = token_wise_distance_based_vector_generator(token, filter_bank, embedding_vectors)
            log.append(token)
            write_pickle_data(os.path.join(optimizer_write_path, str(index) + '.pkl'), vectors)
            write_pickle_data(log_path, log)
            print("{} - Token Optimizer Successfully written! Remaining : {}/{} .".
                  format(token, index, len(tokens)))
