# Supplementary material for: Vector representation based on a supervised codebook for Nepali documents classification
Source: PeerJ Comput Sci. 2021 Mar 3;7:e412. doi: 10.7717/peerj-cs.412 (PMC7959666; doi:10.7717/peerj-cs.412)
Supplement: Supplemental Information 1 [file peerj-cs-07-412-s001.zip › c0mmand3r3-news_classification-a8033f05c35b/examples/edge_neighbors_histogram_generate_example.py]

"""
 - Author : Anish Basnet
 - Email : anishbasnetworld@gmail.com
 - Date : Tuesday, June 23, 2020
"""
import numpy as np
import os
from collections import OrderedDict

from news_classification.utils import read_data_from_file, list_files, read_pickle_data, get_file_name, \
    write_pickle_data


def get_sorted_frequency(tokens, freq_model):
    word_with_sum = []
    for token in list(set(tokens)):
        try:
            word_with_sum.append((token, np.sum(freq_model.word_with_freq[token])))
        except KeyError:
            word_with_sum.append((token, 0))
    word_with_sum = sorted(word_with_sum, key=lambda item: item[1], reverse=True)
    return word_with_sum


def get_edge_neighbors_vector(tokens, filter_bank, freq_model, nodes, node_dir):
    doc_vector = np.zeros(shape=(len(filter_bank),), dtype=int)
    for _index, token in enumerate(tokens):
        if token in filter_bank:
            filter_index = filter_bank.index(token)
            if token in nodes:
                index_value = nodes.index(token)
                if os.path.isfile(os.path.join(node_directory, str(index_value) + '.txt')):
                    doc_vector[filter_index] += get_sorted_frequency(read_data_from_file(os.path.join(node_dir, str(index_value) + '.txt')),
                                         freq_model)[0][1]
    return doc_vector


if __name__ == '__main__':
    document_path = os.path.join('data', 'processing', 'stemmer', '16NepaliNews',
                                 'dataset_stemmer_with_rasuwa_dirga_filter', '16NepaliNews',
                                 'train')
    histogram_write_path = os.path.join('data', 'vectors', 'histogram',
                                        '16NepaliNews', 'threshold_based', '0.95',
                                        'threshold_based_train_edge_neighbors.pkl')

    log_path = os.path.join('data', 'vectors', 'histogram', '16NepaliNews', 'threshold_based'
                            , '0.95', 'threshold_based_train_edge_neighbors_log.pkl')

    additional_stop_word_path = os.path.join('resources', 'dictionary', 'additional_stop_words.txt')
    stop_words = read_data_from_file(additional_stop_word_path)

    filter_bank_path = os.path.join('data', 'processing',
                                    'neighbour_concept_third_level_filter_if_neighbour_freq_greater',
                                    '16NepaliNews', 'filter_bank.txt')

    nodes_path = os.path.join('data', 'processing', 'graph_nodes', '16NepaliNews', 'nodes.pkl')
    node_directory = os.path.join('data', 'processing', 'graph_nodes', '16NepaliNews', 'nodes')

    nodes = read_pickle_data(nodes_path)

    model_path = os.path.join('data', 'processing', 'label_based_frequency', '16NepaliNews', 'optimizer.pkl')
    freq_model = read_pickle_data(model_path)

    filter_bank = read_data_from_file(filter_bank_path)

    files = list_files(document_path)

    log = read_pickle_data(log_path)

    vector = read_pickle_data(histogram_write_path)

    if log is None:
        log = []

    if vector is None:
        vector = OrderedDict()

    for index, file in enumerate(files):
        if file in log:
            print("{} histogram already created! Remaining : {}/{} | vector length : {} .".format(
                get_file_name(file, 2), index + 1, len(files), len(vector)))
        else:
            sub_vector = OrderedDict()
            tokens = read_data_from_file(file)
            sub_vector[get_file_name(file, 2)] = get_edge_neighbors_vector(tokens, filter_bank, freq_model, nodes, node_directory)
            vector[file] = sub_vector
            write_pickle_data(histogram_write_path, vector)
            log.append(file)
            write_pickle_data(log_path, log)
            print("{} Successfully written! Remaining : {}/{} | "
                  "vector length : {} .".format(get_file_name(file, 2), index + 1, len(files), len(vector)))
