# Supplementary material for: Vector representation based on a supervised codebook for Nepali documents classification
Source: PeerJ Comput Sci. 2021 Mar 3;7:e412. doi: 10.7717/peerj-cs.412 (PMC7959666; doi:10.7717/peerj-cs.412)
Supplement: Supplemental Information 1 [file peerj-cs-07-412-s001.zip › c0mmand3r3-news_classification-a8033f05c35b/examples/filter_bank_design_example.py]

"""
 - Author : Anish Basnet
 - Email : anishbasnetworld@gmail.com
 - Date : April 29, 2020
"""
import os
from news_classification import generate_filter_bank

from news_classification import Doc2corpus, Corpus2graph, write_text_file_linewise
from news_classification.utils import get_all_directory, list_files, read_pickle_data, mkdir

if __name__ == '__main__':
    labels = {
        'art': ['कला', 'विधा'],
        'bank': ['बैंक'],
        'blog': ['ब्लग'],
        'business': ['व्यापार'],
        'corporate': ['संयुक्त', 'सहकारी'],
        'diaspora': ['फिजाउनु', 'फैलाउनु', 'जनसंख्या', 'आवादी'],
        'entertainment': ['मनोरञ्जन'],
        'feature': ['लक्षण'],
        'filmy': ['चलचित्र'],
        'headline': ['शिर्षक'],
        'health': ['स्वास्थ्य'],
        'hollywood-bollywood': ['हलिवुड', 'अभिनेता'],
        'interview': ['अन्तर्वार्ता', 'भेट', 'दर्शन'],
        'koseli': ['उपहार', 'प्रचलन', 'परम्परा'],
        'literature': ['साहित्य'],
        'music': ['संगीत'],
        'national': ['राष्ट्रिय'],
        'newspaper': ['अखबार', 'समाचारपत्र', 'समाचार'],
        'opinion': ['राय', 'विचार'],
        'ratopati_news': ['रातोपाटी'],
        'ratopati_special': ['रातोपाटी', 'बिशेष', 'खास'],
        'society': ['समाज'],
        'sports': ['खेलकुद'],
        'world': ['संसार'],
    }

    label_based_corpus_path = os.path.join('data', 'processing', 'stemmer_filter_bank_corpus', '24NepaliNews')
    filter_bank_path = os.path.join('data', 'processing', 'filter_bank', '24NepaliNews')

    for key in labels:
        mkdir(os.path.join(filter_bank_path, key))
        label_corpus = read_pickle_data(os.path.join(label_based_corpus_path, key, key + '.pkl'))
        edges = generate_filter_bank(label_corpus, labels[key])
        write_text_file_linewise(os.path.join(filter_bank_path, key, key + '.txt'), data=edges, encoding='utf-8')
        print("{} - Sucessfully created .".format(key))
