# Supplementary material for: Vector representation based on a supervised codebook for Nepali documents classification
Source: PeerJ Comput Sci. 2021 Mar 3;7:e412. doi: 10.7717/peerj-cs.412 (PMC7959666; doi:10.7717/peerj-cs.412)
Supplement: Supplemental Information 1 [file peerj-cs-07-412-s001.zip › c0mmand3r3-news_classification-a8033f05c35b/examples/filter_bank_generator_example.py]

"""
 - Author : Anish Basnet
 - Email : anishbasnetworld@gmail.com
 - Date : April 29, 2020
"""
import os

from news_classification.utils import get_all_directory, flatten, read_data_from_file, write_text_file_linewise

if __name__ == '__main__':
    filter_bank_path = os.path.join('data', 'processing', 'filter_bank')
    final_filter_bank_write_path = os.path.join('data', 'processing', 'filter_bank', 'filter_bank.txt')
    filter_word_path = os.path.join('data', 'processing', 'filter_bank', 'filter_words.txt')

    labels = get_all_directory(filter_bank_path)

    filter_bank = []
    for label in labels:
        data = read_data_from_file(os.path.join(filter_bank_path, label, label + ".txt"))
        filter_bank.append((label, list(set(data))))
    filter_words = []
    real_words = []
    for index, (label, tokens) in enumerate(filter_bank):
        if filter_bank[index + 1:]:
            for token in tokens:
                for target_index, target_tokens in filter_bank[index + 1:]:
                    if token in target_tokens:
                        filter_words.append(token)
                        break
                    if token in filter_words:
                        break

    tokens = flatten([tokens for label, tokens in filter_bank])
    for token in tokens:
        if not token in filter_words:
            real_words.append(token)
    print(len(list(filter_words)))
    print(filter_words)

    print(real_words)
    print(len(real_words))
    write_text_file_linewise(final_filter_bank_write_path, real_words, encoding='utf-8')
    write_text_file_linewise(filter_word_path, filter_words, encoding='utf-8')
    print('sucessfully generated')
