# Supplementary material for: Vector representation based on a supervised codebook for Nepali documents classification
Source: PeerJ Comput Sci. 2021 Mar 3;7:e412. doi: 10.7717/peerj-cs.412 (PMC7959666; doi:10.7717/peerj-cs.412)
Supplement: Supplemental Information 1 [file peerj-cs-07-412-s001.zip › c0mmand3r3-news_classification-a8033f05c35b/examples/graph_generator_example.py]

"""
 - Author : Anish Basnet
 - Email : anishbasnetworld@gmail.com
 - Date : April 15, 2020
"""
import os

from news_classification import read_pickle_data
from news_classification import GraphGenerator

if __name__ == '__main__':
    corpus_path = os.path.join('data', 'processing', 'corpus', 'fusion_news',
                               'sets', 'set_2',
                               'corpus_stemmer.pkl')
    nodes_path = os.path.join('data', 'processing', 'graph_nodes', 'fusion_news',
                              'sets', 'set_2',
                              'nodes.pkl')
    log_path = os.path.join('data', 'processing', 'graph_nodes', 'fusion_news',
                            'sets', 'set_2',
                            'graph_resume.pkl')
    graph_path = os.path.join('data', 'processing', 'graph_nodes', 'fusion_news',
                              'sets', 'set_2',
                              'nodes')
    corpus = read_pickle_data(corpus_path)
    model = GraphGenerator(corpus=corpus)
    model.fit(graph_path=graph_path, write_path=nodes_path)
    model.connect_edges(log_path)
