# Supplementary material for: Vector representation based on a supervised codebook for Nepali documents classification
Source: PeerJ Comput Sci. 2021 Mar 3;7:e412. doi: 10.7717/peerj-cs.412 (PMC7959666; doi:10.7717/peerj-cs.412)
Supplement: Supplemental Information 1 [file peerj-cs-07-412-s001.zip › c0mmand3r3-news_classification-a8033f05c35b/examples/kantipur/kantipur_scrapping_example.py]

"""
 -- author : Anish Basnet
 -- email : anishbasnetworld@gmail.com
 -- date : Feb 20, 2020
"""
import os

from news_classification.kantipur_scrapping import Kantipur2data
from news_classification.utils.pickleutils import read_pickle_data, write_pickle_data
from news_classification.utils.utils import write_text_file

if __name__ == '__main__':
    link_path = os.path.join('data', 'datasets', 'scrap_dataset', 'log', 'diaspora', 'kantipur_links.pkl')
    write_path = os.path.join('data', 'datasets', 'scrap_dataset', 'dataset', 'diaspora')
    log_path = os.path.join('data', 'datasets', 'scrap_dataset', 'log', 'diaspora', 'log.pkl')
    links = read_pickle_data(link_path)
    log = read_pickle_data(log_path)

    if log is None:
        log = []

    sub_scrap = Kantipur2data()
    for count, link in links:
        if (count, link) in log:
            print("{} - {} - News already extracted! Remaining : {}/{} | Current : {} .".format(
                count, link, count, len(links), count))
        else:
            sub_scrap.set_url(link)
            sub_scrap.get_page(pause_time=1, activate_scroll_down=True)
            content = sub_scrap.sub_get_content()
            if content is None:
                print("{} - {} - News Skipped! Remaining : {}/{} | Current : {} .".format(
                    count, link, count, len(links), count))
            else:
                log.append((count, link))
                write_text_file(os.path.join(write_path, str(count)+'.txt'), data=content)
                write_pickle_data(log_path, log)
                print("{} - {} - News extracted! Remaining : {}/{} | Current : {} .".format(
                    count, link, count, len(links), count))
    sub_scrap.close_driver()
