# Supplementary material for: Vector representation based on a supervised codebook for Nepali documents classification
Source: PeerJ Comput Sci. 2021 Mar 3;7:e412. doi: 10.7717/peerj-cs.412 (PMC7959666; doi:10.7717/peerj-cs.412)
Supplement: Supplemental Information 1 [file peerj-cs-07-412-s001.zip › c0mmand3r3-news_classification-a8033f05c35b/examples/label_based_corpus_generator_example.py]

"""
 - Author : Anish Basnet
 - Email : anishbasnetworld@gmail.com
 - Date : April 23, 2020
"""

import os

from news_classification.utils import mkdir, get_all_directory, read_file, list_files, write_text_file_linewise

if __name__ == '__main__':
    data_paths = os.path.join('data', 'processing', 'tokens', 'fusion_news', 'sets', 'set_1',
                              'dataset_stemmer_with_rasuwa_dirga_filter',
                               'train')

    write_path = os.path.join('data', 'processing', 'label_based_corpus', 'fusion_news', 'sets', 'set_1',
                              'train')

    directory_label = get_all_directory(data_paths)

    for label in directory_label:
        files = list_files(os.path.join(data_paths, label))
        mkdir(os.path.join(write_path, label))
        tokens = []
        for file in files:
            tokens_ = read_file(file)
            tokens.append(tokens_)
        tokens = [value for token in tokens for value in token]
        write_text_file_linewise(os.path.join(write_path, label, label + '.txt'), tokens, encoding='utf-8')
        print("{} - Successfully executed . ".format(label))
