# Supplementary material for: Vector representation based on a supervised codebook for Nepali documents classification
Source: PeerJ Comput Sci. 2021 Mar 3;7:e412. doi: 10.7717/peerj-cs.412 (PMC7959666; doi:10.7717/peerj-cs.412)
Supplement: Supplemental Information 1 [file peerj-cs-07-412-s001.zip › c0mmand3r3-news_classification-a8033f05c35b/examples/label_sentences_generator_example.py]

"""
 - Author : Anish Basnet
 - Email : anishbasnetworld@gmail.com
 - Date : April 29, 2020
"""
import os

from news_classification import Doc2corpus
from news_classification.utils import get_all_directory, list_files, read_data_from_file, mkdir, detect_encoding

if __name__ == '__main__':
    directory_path = os.path.join('data', 'datasets', 'scrap_dataset', 'sets', 'set_2', 'train')
    filter_bank_path = os.path.join('data', 'processing', 'filter_bank_corpus',
                                    'nepali_linguistic', 'sets', 'set_2', 'train')

    labels = get_all_directory(directory_path)

    for label in labels:
        mkdir(os.path.join(filter_bank_path, label))
        files = list_files(os.path.join(directory_path, label))
        model = Doc2corpus()
        for index, file in enumerate(files):
            encoding = detect_encoding(file)
            if encoding == 'IBM866':
                encoding = 'utf-8'
            doc_data = read_data_from_file(file, encoding=encoding)
            model.create_corpus(' '.join(doc_data))
            print('{} - Label on going processing : {} Remaining : {}/{} . '.
                  format(label, str(index), str(index), str(len(files))))
            model.save_corpus(path=os.path.join(filter_bank_path, label, label + '.txt'))
