# Supplementary material for: Vector representation based on a supervised codebook for Nepali documents classification
Source: PeerJ Comput Sci. 2021 Mar 3;7:e412. doi: 10.7717/peerj-cs.412 (PMC7959666; doi:10.7717/peerj-cs.412)
Supplement: Supplemental Information 1 [file peerj-cs-07-412-s001.zip › c0mmand3r3-news_classification-a8033f05c35b/examples/lda/lda_histogram_generation_example.py]

"""
 - Author : Anish Basnet
 - Email : anishbasnetworld@gmail.com
 - Date : Saturday, May 9, 2020
"""

import os
from collections import OrderedDict

from news_classification.tfidf import token_filter
from news_classification.utils import list_files, read_data_from_file, read_pickle_data, get_file_name, \
    write_pickle_data

if __name__ == '__main__':
    model_path = os.path.join('data', 'processing', 'lda', 'model', 'fusion_news', 'sets', 'set_1',
                              'lda_model.pkl')

    train_path = os.path.join('data', 'processing', 'tokens', 'fusion_news', 'sets', 'set_1',
                              'dataset_stemmer_with_rasuwa_dirga_filter',
                              'train')

    additional_stop_word_path = os.path.join('resources', 'dictionary', 'additional_stop_words.txt')

    write_path = os.path.join('data', 'processing', 'lda', 'vectors', 'fusion_news', 'sets', 'set_1',
                              'lda_train_vector.pkl')

    model = read_pickle_data(model_path)

    files = list_files(train_path)
    stop_words = read_data_from_file(additional_stop_word_path)

    vector = OrderedDict()

    for index, file in enumerate(files):
        sub_vector = OrderedDict()

        tokens = read_data_from_file(file)
        sub_vector[get_file_name(file, 2)] = model.generate_vector(token_filter(stop_words, tokens))
        vector[file] = sub_vector
        print("{} Successfully written! Remaining : {}/{} | "
              "vector length : {} .".format(get_file_name(file, 2), index + 1, len(files), len(vector)))
    write_pickle_data(write_path, vector)
