# Supplementary material for: Vector representation based on a supervised codebook for Nepali documents classification
Source: PeerJ Comput Sci. 2021 Mar 3;7:e412. doi: 10.7717/peerj-cs.412 (PMC7959666; doi:10.7717/peerj-cs.412)
Supplement: Supplemental Information 1 [file peerj-cs-07-412-s001.zip › c0mmand3r3-news_classification-a8033f05c35b/examples/lda/lda_model_analysis_example.py]

"""
 - Author : Anish Basnet
 - Email : anishbasnetworld@gmail.com
 - Date : Saturday, May 9, 2020
"""

import os

from news_classification.utils import list_files, read_data_from_file, read_pickle_data

if __name__ == '__main__':
    model_path = os.path.join('data', 'processing', 'lda', 'model', '16NepaliNews', '16_lda_model.pkl')

    train_path = os.path.join('data', 'processing', 'stemmer', 'dataset_stemmer_with_rasuwa_dirga_filter',
                              '16NepaliNews', 'test')

    additional_stop_word_path = os.path.join('resources', 'dictionary', 'additional_stop_words.txt')

    write_path = os.path.join('data', 'model_evaluation', 'lda', 'lda_model.csv')
    log_path = os.path.join('data', 'model_evaluation', 'lda', 'log.pkl')

    model = read_pickle_data(model_path)

    files = list_files(train_path)
    stop_words = read_data_from_file(additional_stop_word_path)
    model.model_analysis(write_path)
