# Supplementary material for: Vector representation based on a supervised codebook for Nepali documents classification
Source: PeerJ Comput Sci. 2021 Mar 3;7:e412. doi: 10.7717/peerj-cs.412 (PMC7959666; doi:10.7717/peerj-cs.412)
Supplement: Supplemental Information 1 [file peerj-cs-07-412-s001.zip › c0mmand3r3-news_classification-a8033f05c35b/examples/lstm/lstm_histogram_generation_example.py]

"""
 - Author : Anish Basnet
 - Email : anishbasneworld@gmail.com
 - Date : Aug 24, 2020
"""
import os

import numpy as np
from gensim.models import Word2Vec

from news_classification.utils import list_files, read_data_from_file, get_file_name, write_pickle_data, mkdir

if __name__ == '__main__':

    LSTM_SERIAL_N = 50

    MODEL_VECTOR_LENGTH = 300

    data_path = os.path.join('data', 'processing', 'stemmer', 'nepali_news_dataset_20_categories_large', 'sets', 'set_1',
                             'dataset_stemmer_with_rasuwa_dirga_filter', 'train')

    model_path = os.path.join('data', 'vectors', 'word2vec_embedding_vectors',
                              'nepali_news_dataset_20_categories_large', 'sets', 'set_1',
                              'word2vec_embedding_model.bin')

    write_path = os.path.join('data', 'vectors', 'lstm_based_histogram', 'nepali_news_dataset_20_categories_large', 'sets', 'set_1',
                              'train')

    model = Word2Vec.load(model_path)

    vocabulary = list(model.wv.vocab)

    files = list_files(data_path)

    for index, file in enumerate(files):
        mkdir(os.path.join(write_path, get_file_name(file, 2)))
        sub_vector = dict()
        tokens = read_data_from_file(file)
        doc_vectors = np.zeros((LSTM_SERIAL_N, MODEL_VECTOR_LENGTH), dtype=float)
        if len(tokens) >= LSTM_SERIAL_N:
            for token_index, token in enumerate(tokens[0:LSTM_SERIAL_N]):
                if token in vocabulary:
                    doc_vectors[token_index] = model[token]
        else:
            for token_index, token in enumerate(tokens):
                if token in vocabulary:
                    doc_vectors[token_index] = model[token]
        sub_vector[get_file_name(file, 2)] = doc_vectors
        print("{} Successfully written! Remaining : {}/{} .".format(get_file_name(file, 2), index + 1, len(files)))
        write_pickle_data(os.path.join(write_path, get_file_name(file, 2), get_file_name(file, 1)), sub_vector)
