# Supplementary material for: Vector representation based on a supervised codebook for Nepali documents classification
Source: PeerJ Comput Sci. 2021 Mar 3;7:e412. doi: 10.7717/peerj-cs.412 (PMC7959666; doi:10.7717/peerj-cs.412)
Supplement: Supplemental Information 1 [file peerj-cs-07-412-s001.zip › c0mmand3r3-news_classification-a8033f05c35b/examples/matching_based_histogram_generator_example.py]

"""
 - Author : Anish Basnet
 - Email : anishbasnetworld@gmail.com
 - Date : May 5, 2020
"""
import os
import numpy as np
from collections import OrderedDict

from news_classification import read_pickle_data
from news_classification.utils import read_data_from_file, list_files, get_file_name, write_pickle_data

if __name__ == '__main__':
    document_path = os.path.join('data', 'processing', 'stemmer',
                                 'dataset_stemmer_with_rasuwa_dirga_filter', '16NepaliNews', 'train')

    histogram_write_path = os.path.join('data', 'vectors', 'histogram',
                                        '16NepaliNews', 'matching_based', 'matching_based_train.pkl')

    log_path = os.path.join('data', 'vectors', 'histogram', '16NepaliNews', 'matching_based',
                            'matching_based_train_log.pkl')

    additional_stop_word_path = os.path.join('resources', 'dictionary', 'additional_stop_words.txt')
    stop_words = read_data_from_file(additional_stop_word_path)

    filter_bank_path = os.path.join('data', 'processing',
                                    'neighbour_concept_third_level_filter_if_neighbour_freq_greater', 'filter_bank.txt')
    filter_bank = read_data_from_file(filter_bank_path)

    files = list_files(document_path)

    log = read_pickle_data(log_path)

    vector = read_pickle_data(histogram_write_path)

    if log is None:
        log = []

    if vector is None:
        vector = OrderedDict()

    for index, file in enumerate(files):
        if file in log:
            print("{} histogram already created! Remaining : {}/{} | vector length : {} .".format(
                get_file_name(file, 2), index + 1, len(files), len(vector)))
        else:
            sub_vector = OrderedDict()

            tokens = read_data_from_file(file)
            stop_word_remove_tokens = []
            for token in tokens:
                if not (token in stop_words):
                    stop_word_remove_tokens.append(token)
            vectors = np.zeros(len(filter_bank), dtype=int)
            for _index, token in enumerate(stop_word_remove_tokens):
                if token in filter_bank:
                    vectors[filter_bank.index(token)] += 1
            sub_vector[get_file_name(file, 2)] = vectors
            vector[file] = sub_vector
            write_pickle_data(histogram_write_path, vector)
            log.append(file)
            write_pickle_data(log_path, log)
            print("{} Successfully written! Remaining : {}/{} | "
                  "vector length : {} .".format(get_file_name(file, 2), index + 1, len(files), len(vector)))
