# Supplementary material for: Vector representation based on a supervised codebook for Nepali documents classification
Source: PeerJ Comput Sci. 2021 Mar 3;7:e412. doi: 10.7717/peerj-cs.412 (PMC7959666; doi:10.7717/peerj-cs.412)
Supplement: Supplemental Information 1 [file peerj-cs-07-412-s001.zip › c0mmand3r3-news_classification-a8033f05c35b/examples/nagarik/nagarik_link_saver_example.py]

"""
 -- author : Anish Basnet
 -- email : anishbasnetworld@gmail.com
 -- date : April 02, 2020
"""
import os

from news_classification import Nagarik2data
from news_classification.utils import write_pickle_data, read_pickle_data
from news_classification.utils import flatten

if __name__ == '__main__':
    url = "https://nagariknews.nagariknetwork.com/category/81"
    total_pages = 287

    write_path = os.path.join('data', 'datasets', 'scrap_dataset', 'log', 'thought', 'nagarik_links.pkl')

    previous_link = read_pickle_data(write_path)

    if previous_link is None:
        previous_link = []
        pre_link_length = 0
    else:
        pre_link_length = len(previous_link)

    pre_length = pre_link_length
    print(previous_link)
    scrap = Nagarik2data()
    links = []
    for page_number in range(total_pages):
        dynamic_url = url
        dynamic_url += '?page=' + str(page_number + 1)
        print(dynamic_url)
        scrap.set_url(dynamic_url)
        scrap.get_page(pause_time=1, activate_scroll_down=True)
        links.append(scrap.get_link(class_name='first-on first-list'))
    links = flatten(links)
    print(links)

    for index, link in links:
        check_link = [True for count, url in previous_link if url == link]
        if len(check_link) == 1:
            print("{} - {} - Link already existed!".format(index, link))
        else:
            previous_link.append((pre_link_length, link))
            print("{} - {} - Link added!".format(pre_link_length, link))
            pre_link_length += 1
    write_pickle_data(path=write_path, data=previous_link)
    print("copy ", previous_link)
    print("Previous Links - {} / Newly added links - {} Total links - {} .".
          format(pre_length, len(previous_link) - pre_length, len(previous_link)))
    scrap.close_driver()
