# Supplementary material for: Vector representation based on a supervised codebook for Nepali documents classification
Source: PeerJ Comput Sci. 2021 Mar 3;7:e412. doi: 10.7717/peerj-cs.412 (PMC7959666; doi:10.7717/peerj-cs.412)
Supplement: Supplemental Information 1 [file peerj-cs-07-412-s001.zip › c0mmand3r3-news_classification-a8033f05c35b/examples/neighbour_concept_filter_bank_example.py]

"""
 - Author : Anish Basnet
 - Email : anishbasnetworld@gmail.com
 - Date : May 4, 2020
"""

import os
from news_classification.utils import read_data_from_file, read_pickle_data, mkdir
from news_classification import get_neighbour_keys, frequency_based_neighbour_elimination, flatten, \
    write_text_file_linewise

if __name__ == '__main__':

    labels = {
        'Agriculture': ['कृषि'],
        'Auto': ['गाडी'],
        'Bank': ['बैंक'],
        'Blog': ['ब्लग'],
        'Business': ['व्यापार'],
        'Economy': ['अर्थव्यवस्था', 'अर्थ'],
        'Education': ['शिक्षा'],
        'Employment': ['रोजगार'],
        'Entertainment': ['मनोरञ्जन'],
        'Health': ['स्वास्थ्य'],
        'Interview': ['अन्तर्वार्ता', 'भेट', 'दर्शन'],
        'Literature': ['साहित्य'],
        'Migration': ['माइग्रेसन', 'स्थानान्तरण', 'प्रवास'],
        'National News': ['राष्ट्रिय', 'समाचार'],
        'Opinion': ['राय', 'विचार'],
        'Politics': ['राजनीति'],
        'Society': ['समाज'],
        'Sports': ['खेलकुद'],
        'Technology': ['टेक्नोलोजी', 'विज्ञान'],
        'Tourism': ['पर्यटन'],
        'World': ['संसार'],
    }

    write_path = os.path.join('data', 'processing', 'neighbour_concept_filter_bank_if_neighbour_freq_greater',
                              'fusion_news', 'sets', 'set_5')

    optimizer_path = os.path.join('data', 'processing', 'label_based_frequency',
                                  'fusion_news', 'sets', 'set_5', 'optimizer.pkl')
    freq_model = read_pickle_data(optimizer_path)

    corpus_path = os.path.join('data', 'processing', 'corpus', 'fusion_news', 'sets',
                               'set_5',
                               'corpus_stemmer.txt')
    corpus = read_data_from_file(corpus_path)

    total_filter_bank = []
    for label in labels:
        mkdir(os.path.join(write_path, label))
        label_neighbour = get_neighbour_keys(labels[label], corpus)
        freq_neighbour = frequency_based_neighbour_elimination(freq_model, labels[label], label_neighbour)
        print(labels[label], freq_neighbour)
        write_text_file_linewise(os.path.join(write_path, label, label + '.txt'),
                                 freq_neighbour, encoding='utf-8')
        print("{} - Successfully executed .".format(label))
