# Supplementary material for: Vector representation based on a supervised codebook for Nepali documents classification
Source: PeerJ Comput Sci. 2021 Mar 3;7:e412. doi: 10.7717/peerj-cs.412 (PMC7959666; doi:10.7717/peerj-cs.412)
Supplement: Supplemental Information 1 [file peerj-cs-07-412-s001.zip › c0mmand3r3-news_classification-a8033f05c35b/examples/optimer_example.py]

"""
 - Author : Anish Basnet
 - Email : anishbasnetworld@gmail.com
 - Date : April 24, 2020
"""
import os

from news_classification import Optimizer, Frequency_generator, write_pickle_data
from news_classification.utils import get_all_directory, read_data_from_file

if __name__ == '__main__':
    data_path = os.path.join('data', 'processing', 'label_based_corpus',
                             'fusion_news', 'sets', 'set_2', 'train')
    write_path = os.path.join('data', 'processing', 'label_based_frequency',
                              'fusion_news', 'sets', 'set_2', 'optimizer.pkl')

    labels = get_all_directory(data_path)

    model = Optimizer(labels)

    for label in labels:
        tokens = read_data_from_file(os.path.join(data_path, label, label + '.txt'))
        model.process(label, tokens)

    freq_model = Frequency_generator(model)
    freq_model.fit()
    freq_model.generate_frequency(verbose=True)
    write_pickle_data(write_path, freq_model)
