# Supplementary material for: Vector representation based on a supervised codebook for Nepali documents classification
Source: PeerJ Comput Sci. 2021 Mar 3;7:e412. doi: 10.7717/peerj-cs.412 (PMC7959666; doi:10.7717/peerj-cs.412)
Supplement: Supplemental Information 1 [file peerj-cs-07-412-s001.zip › c0mmand3r3-news_classification-a8033f05c35b/examples/stem_corpus_example.py]

"""
 - Author : Anish Basnet
 - Email : anishbasnetworld@gmail.com
 - Date : April 13, 2020
"""
import os
from news_classification.corpus_generator import Doc2corpus
from news_classification.utils import read_file

if __name__ == '__main__':
    corpus_path = os.path.join('data', 'processing', 'corpus', 'fusion_news',
                               'sets', 'set_1', 'corpus_stemmer.txt')
    corpus_save_path = os.path.join('data', 'processing', 'corpus', 'fusion_news',
                                    'sets', 'set_1', 'corpus_stemmer.pkl')
    sent_tokens = read_file(corpus_path)
    model = Doc2corpus()
    model.fit(sent_tokens)
    model.save_model(corpus_save_path)
