# Supplementary material for: Vector representation based on a supervised codebook for Nepali documents classification
Source: PeerJ Comput Sci. 2021 Mar 3;7:e412. doi: 10.7717/peerj-cs.412 (PMC7959666; doi:10.7717/peerj-cs.412)
Supplement: Supplemental Information 1 [file peerj-cs-07-412-s001.zip › c0mmand3r3-news_classification-a8033f05c35b/examples/stem_label_corpus_example.py]

"""
 - Author : Anish Basnet
 - Email : anishbasnetworld@gmail.com
 - Date : April 30, 2020
"""
import os
from news_classification.corpus_generator import Doc2corpus
from news_classification.utils import read_data_from_file, get_all_directory

if __name__ == '__main__':
    corpus_path = os.path.join('data', 'processing', 'stemmer_filter_bank_corpus')
    labels = get_all_directory(corpus_path)
    for label in labels:
        sent_tokens = read_data_from_file(os.path.join(corpus_path, label, label+'.txt'))
        model = Doc2corpus()
        model.fit(sent_tokens)
        model.save_model(os.path.join(corpus_path, label, label+'.pkl'))
        print("{} - Completed .".format(label))
