# Supplementary material for: Vector representation based on a supervised codebook for Nepali documents classification
Source: PeerJ Comput Sci. 2021 Mar 3;7:e412. doi: 10.7717/peerj-cs.412 (PMC7959666; doi:10.7717/peerj-cs.412)
Supplement: Supplemental Information 1 [file peerj-cs-07-412-s001.zip › c0mmand3r3-news_classification-a8033f05c35b/examples/tf-idf/BoW_generator_example.py]

"""
 - Author : Anish Basnet
 - Email : anishbasnetworld@gmail.com
 - Date : May 8, 2020
"""
import os

import numpy as np

from news_classification import read_pickle_data, write_pickle_data

if __name__ == '__main__':
    write_path = os.path.join('data', 'processing', 'tf-idf', 'BoW', 'fusion_news', 'sets', 'set_1',
                              'bag_of_word.pkl')
    corpus_path = os.path.join('data', 'processing', 'corpus', 'fusion_news', 'sets', 'set_1',
                                                               'corpus_stemmer.txt')
    model_path = os.path.join('data', 'processing', 'label_based_frequency',
                              'fusion_news', 'sets', 'set_1', 'optimizer.pkl')
    freq_model = read_pickle_data(model_path)
    words = []
    for key in freq_model.word_with_freq:
        words.append((key, np.sum(freq_model.word_with_freq[key])))
    word_with_freq = sorted(words, key=lambda x: -x[1])
    write_pickle_data(write_path, word_with_freq)
    print("Successfully Executed!")
