# Supplementary material for: Vector representation based on a supervised codebook for Nepali documents classification
Source: PeerJ Comput Sci. 2021 Mar 3;7:e412. doi: 10.7717/peerj-cs.412 (PMC7959666; doi:10.7717/peerj-cs.412)
Supplement: Supplemental Information 1 [file peerj-cs-07-412-s001.zip › c0mmand3r3-news_classification-a8033f05c35b/examples/tf-idf/filter_bank_frequency_optimizer_example.py]

"""
 - Author : Anish Basnet
 - Email : anishbasentworld@gmail.com
 - Date : Friday, May 8, 2020
"""
import os

from news_classification.tfidf import Bow_Frequency_Optimizer, bow_filter, token_filter
from news_classification.utils import get_all_directory, read_data_from_file, list_files

if __name__ == '__main__':
    BoW_path = os.path.join('data', 'processing', 'neighbour_concept_third_level_filter_if_neighbour_freq_greater',
                            '16NepaliNews', 'sets', 'set_2',
                            'filter_bank.txt')

    additional_stop_word_path = os.path.join('resources', 'dictionary', 'additional_stop_words.txt')

    write_path = os.path.join('data', 'processing', 'tf-idf', 'filter_bank_optimizer',
                              '16NepaliNews', 'sets', 'set_2', 'train_frequency_optimizer.pkl')

    files_path = os.path.join('data', 'processing', 'stemmer', '16NepaliNews', 'sets', 'set_2',
                              'dataset_stemmer_with_rasuwa_dirga_filter',
                              'train')

    labels = get_all_directory(files_path)

    BoW = [(token, 0) for token in read_data_from_file(BoW_path)]

    stop_words = read_data_from_file(additional_stop_word_path)

    filtered_BoW = bow_filter(stop_words, BoW)

    optimizer_model = Bow_Frequency_Optimizer(filtered_BoW, labels)

    for label in labels:
        files = list_files(os.path.join(files_path, label))
        for file in files:
            file_tokens = read_data_from_file(file)
            filtered_file_tokens = token_filter(stop_words, file_tokens)
            optimizer_model.fit(file, filtered_file_tokens)
        print("{}  - Completed".format(label))
    optimizer_model.calculate_bow_frequency(write_path)
