# Supplementary material for: Vector representation based on a supervised codebook for Nepali documents classification
Source: PeerJ Comput Sci. 2021 Mar 3;7:e412. doi: 10.7717/peerj-cs.412 (PMC7959666; doi:10.7717/peerj-cs.412)
Supplement: Supplemental Information 1 [file peerj-cs-07-412-s001.zip › c0mmand3r3-news_classification-a8033f05c35b/examples/third_level_filter_bank_generator_example.py]

"""
 - Author : Anish Basnet
 - Email : anishbasnetworld@gmail.com
 - Date : May 1, 2020
"""
import os

from news_classification import get_label_vectors, flatten
from news_classification.utils import read_pickle_data, read_data_from_file, mkdir, write_text_file_linewise
from sklearn.metrics.pairwise import cosine_similarity

if __name__ == '__main__':
    stop_word_path = os.path.join('resources', 'dictionary', 'additional_stop_words.txt')
    filter_bank_path = os.path.join('data', 'processing', 'neighbour_concept_filter_bank_if_neighbour_freq_greater',
                                    'fusion_news', 'sets', 'set_2')
    direct_vector_path = os.path.join('data', 'vectors', 'training_nodes_vectors',
                                      'fusion_news', 'sets', 'set_2', 'direct_training_vectors.pkl')
    write_path = os.path.join('data', 'processing', 'neighbour_concept_third_level_filter_if_neighbour_freq_greater',
                              'fusion_news', 'sets', 'set_2')
    labels = {
        'Agriculture': ['कृषि'],
        'Auto': ['गाडी'],
        'Bank': ['बैंक'],
        'Blog': ['ब्लग'],
        'Business': ['व्यापार'],
        'Economy': ['अर्थव्यवस्था', 'अर्थ'],
        'Education': ['शिक्षा'],
        'Employment': ['रोजगार'],
        'Entertainment': ['मनोरञ्जन'],
        'Health': ['स्वास्थ्य'],
        'Interview': ['अन्तर्वार्ता', 'भेट', 'दर्शन'],
        'Literature': ['साहित्य'],
        'Migration': ['माइग्रेसन', 'स्थानान्तरण', 'प्रवास'],
        'National News': ['राष्ट्रिय', 'समाचार'],
        'Opinion': ['राय', 'विचार'],
        'Politics': ['राजनीति'],
        'Society': ['समाज'],
        'Sports': ['खेलकुद'],
        'Technology': ['टेक्नोलोजी', 'विज्ञान'],
        'Tourism': ['पर्यटन'],
        'World': ['संसार'],
    }

    embedding_vectors = read_pickle_data(direct_vector_path)

    # label vector generation
    label_with_vector = get_label_vectors(embedding_vectors, labels)

    for key in labels:
        mkdir(os.path.join(write_path, key))
        final_filter_tokens = []
        ignore_filter_tokens = []
        tokens = read_data_from_file(os.path.join(filter_bank_path, key, key + '.txt'))
        tokens_with_vector = []
        for token in tokens:
            if token in embedding_vectors:
                vector = embedding_vectors[token]
                tokens_with_vector.append((token, vector))
            else:
                print("{} - token vector not found .".format(token))
        for _token, _vector in tokens_with_vector:
            content_value = cosine_similarity([_vector], [label_with_vector[key]])[0][0]
            values = []
            for _key in labels:
                if _key != key:
                    values.append((_key, cosine_similarity([_vector], [label_with_vector[_key]])[0][0]))
            max_value = max(values, key=lambda item: item[1])

            if content_value > max_value[1]:
                final_filter_tokens.append(_token)
            else:
                ignore_filter_tokens.append(_token + ">" + max_value[0])
        write_text_file_linewise(os.path.join(write_path, key, key + '.txt'),
                                 final_filter_tokens, encoding='utf-8')
        write_text_file_linewise(os.path.join(write_path, key, key + '_ignored.txt'),
                                 ignore_filter_tokens, encoding='utf-8')
        print("{} - Successfully executed .".format(key))

    total_tokens = []
    for key in labels:
        filter_tokens = read_data_from_file(os.path.join(write_path, key, key + '.txt'))
        stop_word = read_data_from_file(stop_word_path)
        for token in filter_tokens:
            if token in stop_word:
                print("Token - {} found. Skipped!".format(token))
            else:
                total_tokens.append(token)
    write_text_file_linewise(os.path.join(write_path, 'filter_bank.txt'), list(set(flatten(total_tokens))),
                             encoding='utf-8')
    print(len(list(set(flatten(total_tokens)))))
