# Supplementary material for: Vector representation based on a supervised codebook for Nepali documents classification
Source: PeerJ Comput Sci. 2021 Mar 3;7:e412. doi: 10.7717/peerj-cs.412 (PMC7959666; doi:10.7717/peerj-cs.412)
Supplement: Supplemental Information 1 [file peerj-cs-07-412-s001.zip › c0mmand3r3-news_classification-a8033f05c35b/examples/third_level_filter_bank_seperator_labelwise_example.py]

"""
 - Author : Anish Basnet
 - Email : anishbasnetworld@gmail.com
 - Date : May 1, 2020
"""
import os
from news_classification.utils import get_all_directory, read_data_from_file, mkdir, write_text_file_linewise

if __name__ == '__main__':
    first_level_filter_bank_path = os.path.join('data', 'processing', 'filter_bank')
    second_level_filter_bank_path = os.path.join('data', 'processing', 'filter_bank', 'filter_bank.txt')
    write_path = os.path.join('data', 'processing', 'filter_bank_categorical_filter_second_level')
    filter_bank = read_data_from_file(second_level_filter_bank_path)
    print(filter_bank)
    labels = get_all_directory(first_level_filter_bank_path)
    total = 0
    for label in labels:
        label_based_tokens = []
        mkdir(os.path.join(write_path, label))
        label_tokens = read_data_from_file(os.path.join(first_level_filter_bank_path, label, label+'.txt'))
        for filter_token in filter_bank:
            if filter_token in label_tokens:
                label_based_tokens.append(filter_token)
        total += len(label_based_tokens)
        write_text_file_linewise(os.path.join(write_path, label, label + '.txt'), label_based_tokens, encoding='utf-8')
        print("{} - Successfully Executed .".format(label))
    print("Total tokens : ", total)
