# Supplementary material for: Vector representation based on a supervised codebook for Nepali documents classification
Source: PeerJ Comput Sci. 2021 Mar 3;7:e412. doi: 10.7717/peerj-cs.412 (PMC7959666; doi:10.7717/peerj-cs.412)
Supplement: Supplemental Information 1 [file peerj-cs-07-412-s001.zip › c0mmand3r3-news_classification-a8033f05c35b/examples/top_500_tags_generator_example.py]

"""
 - Author : Anish Basnet
 - Email : anishbasnetworld@gmail.com
 - Date : April 29, 2020
"""
import os

from news_classification import Train_top_tag_generator, read_pickle_data, write_pickle_data

if __name__ == '__main__':
    write_path = os.path.join('data', 'processing', 'top_tags', 'tags.pkl')
    model_path = os.path.join('data', 'processing', 'label_based_frequency', 'optimizer.pkl')
    freq_model = read_pickle_data(model_path)
    model = Train_top_tag_generator(freq_model)
    tag_with_freq = model.get_top_words(500)
    write_pickle_data(write_path, tag_with_freq)
