# Supplementary material for: Vector representation based on a supervised codebook for Nepali documents classification
Source: PeerJ Comput Sci. 2021 Mar 3;7:e412. doi: 10.7717/peerj-cs.412 (PMC7959666; doi:10.7717/peerj-cs.412)
Supplement: Supplemental Information 1 [file peerj-cs-07-412-s001.zip › c0mmand3r3-news_classification-a8033f05c35b/examples/train_cluster_example.py]

"""
 - Author : Anish Basnet
 - Email : anishbasnetworld@gmail.com
 - Date : April 26, 2020
"""
import os

from news_classification import Cluster_Generator
from news_classification.utils import read_pickle_data, write_pickle_data

if __name__ == '__main__':
    train_cluster_tags = os.path.join('data', 'vectors', 'train_cluster_tags',
                                      '170', 'direct_170_n_clusters_train_clusters_tags.pkl')
    training_path = os.path.join('data', 'vectors', 'training_nodes_vectors', 'direct_training_vectors.pkl')
    train_data = read_pickle_data(training_path)

    cluster_model = Cluster_Generator(train_data)
    cluster_model.fit(n_cluster=170)
    cluster_model.get_clusters()
    write_pickle_data(train_cluster_tags, cluster_model.get_clusters_with_tag())
