# Supplementary material for: Vector representation based on a supervised codebook for Nepali documents classification
Source: PeerJ Comput Sci. 2021 Mar 3;7:e412. doi: 10.7717/peerj-cs.412 (PMC7959666; doi:10.7717/peerj-cs.412)
Supplement: Supplemental Information 1 [file peerj-cs-07-412-s001.zip › c0mmand3r3-news_classification-a8033f05c35b/examples/training_nodes_direct_probability_appender_example.py]

"""
 - Author : Anish Basnet
 - Email : anishbasnetworld@gmail.com
 - Date : April 25, 2020
"""
import os

from news_classification import read_pickle_data, Token2vector
from news_classification.utils import write_pickle_data, get_file_name

if __name__ == '__main__':
    backup_path_1 = os.path.join('data', 'vectors', 'training_nodes_vectors', 'nepali_news_dataset_20_categories_large',
                                 'sets', 'set_2',
                                 'backup.bak')
    backup_path_2 = os.path.join('data', 'vectors', 'training_nodes_vectors', 'nepali_news_dataset_20_categories_large',
                                 'sets', 'set_2',
                                 'direct_training_vectors.pkl')
    write_path = os.path.join('data', 'vectors', 'training_nodes_vectors', 'nepali_news_dataset_20_categories_large',
                              'sets', 'set_2',
                              'direct_training_vectors_final.pkl')
    vectors_1 = read_pickle_data(backup_path_1)
    vectors_2 = read_pickle_data(backup_path_2)
    vectors_1.update(vectors_2)
    write_pickle_data(write_path, vectors_1)
    print("success")
