# Supplementary material for: Vector representation based on a supervised codebook for Nepali documents classification
Source: PeerJ Comput Sci. 2021 Mar 3;7:e412. doi: 10.7717/peerj-cs.412 (PMC7959666; doi:10.7717/peerj-cs.412)
Supplement: Supplemental Information 1 [file peerj-cs-07-412-s001.zip › c0mmand3r3-news_classification-a8033f05c35b/examples/training_nodes_direct_probability_vector_generation_example.py]

"""
 - Author : Anish Basnet
 - Email : anishbasnetworld@gmail.com
 - Date : April 25, 2020
"""
import os

from news_classification import read_pickle_data, Token2vector
from news_classification.utils import write_pickle_data, get_file_name


if __name__ == '__main__':
    backup_path = os.path.join('data', 'vectors', 'training_nodes_vectors', 'nepali_news_dataset_20_categories_large', 'sets', 'set_2',
                               'backup.bak')
    write_path = os.path.join('data', 'vectors', 'training_nodes_vectors', 'nepali_news_dataset_20_categories_large', 'sets', 'set_2',
                              'direct_training_vectors.pkl')

    model_path = os.path.join('data', 'processing', 'label_based_frequency', 'nepali_news_dataset_20_categories_large', 'sets', 'set_2',
                              'optimizer.pkl')
    freq_model = read_pickle_data(model_path)

    node_path = os.path.join('data', 'processing', 'graph_nodes', 'nepali_news_dataset_20_categories_large', 'sets', 'set_2',
                             'nodes.pkl')
    nodes = read_pickle_data(node_path)

    edge_path = os.path.join('data', 'processing', 'graph_nodes', 'nepali_news_dataset_20_categories_large', 'sets', 'set_2',
                             'nodes')

    model = Token2vector(freq_model)
    model.fit()

    vectors = dict()
    if os.path.isfile(backup_path):
        vectors = read_pickle_data(backup_path)
    for count, node in enumerate(nodes):
        if node in vectors:
            print("Node : {} - Already executed! Vector Generation "
                  "| Remaining : {}/{} >> Completed Percentage : {}."
                  "".format(node, count, len(nodes), (count / len(nodes)) * 100))

        else:
            index = nodes.index(node)
            vector = model.generate_direct_vectors(node)
            if vector is not None:
                vectors[node] = vector
                print("Node : {} - successfully executed! Vector Generation "
                      "| Remaining : {}/{} >> Completed Percentage : {}."
                      "".format(node, count, len(nodes), (count/len(nodes))*100))

                # for backup the pickle file to prevent data loss
                if os.path.exists(write_path):
                    write_dir = get_file_name(write_path, 1, directory_only=True)
                    filename = get_file_name(write_path, 1)
                    backup_name = 'backup.bak'
                    if os.path.exists(os.path.join(write_dir, backup_name)):
                        os.remove(os.path.join(write_dir, backup_name))
                    os.rename(write_path, os.path.join(write_dir, backup_name))

                write_pickle_data(write_path, vectors)
