# Supplementary material for: Vector representation based on a supervised codebook for Nepali documents classification
Source: PeerJ Comput Sci. 2021 Mar 3;7:e412. doi: 10.7717/peerj-cs.412 (PMC7959666; doi:10.7717/peerj-cs.412)
Supplement: Supplemental Information 1 [file peerj-cs-07-412-s001.zip › c0mmand3r3-news_classification-a8033f05c35b/examples/training_nodes_direct_probablility_logger_example.py]

"""
 - Author : Anish Basnet
 - Email : anishbasnetworld@gmail.com
 - Date : Saturday, July 25, 2020
"""
import os

from news_classification import read_pickle_data, write_pickle_data

"""
 This program main goal is to create the logger for the training_nodes_for resuming the vector generation. 
"""


def create_logger(backup_path, node_path, log_path):
    nodes = read_pickle_data(node_path)

    log = read_pickle_data(log_path)
    vectors = read_pickle_data(backup_path)

    if log is None:
        log = []
    for count, node in enumerate(nodes):
        if node in vectors:
            print("Node : {} - Already executed! Vector Generation "
                  "| Remaining : {}/{} >> Completed Percentage : {}."
                  "".format(node, count, len(nodes), (count / len(nodes)) * 100))
            log.append(node)
    write_pickle_data(log_path, log)
    print('successfully executed!')


if __name__ == '__main__':
    backup_path = os.path.join('data', 'vectors', 'training_nodes_vectors', 'nepali_news_dataset_20_categories_large',
                               'sets', 'set_2',
                               'backup.bak')

    node_path = os.path.join('data', 'processing', 'graph_nodes', 'nepali_news_dataset_20_categories_large', 'sets',
                             'set_2',
                             'nodes.pkl')

    log_path = os.path.join('data', 'vectors', 'training_nodes_vectors', 'nepali_news_dataset_20_categories_large',
                            'sets', 'set_2',
                            'logger.pkl')
    create_logger(backup_path, node_path, log_path)
