# Supplementary material for: Vector representation based on a supervised codebook for Nepali documents classification
Source: PeerJ Comput Sci. 2021 Mar 3;7:e412. doi: 10.7717/peerj-cs.412 (PMC7959666; doi:10.7717/peerj-cs.412)
Supplement: Supplemental Information 1 [file peerj-cs-07-412-s001.zip › c0mmand3r3-news_classification-a8033f05c35b/examples/word2vec/word2vec_based_vector_generation_example.py]

"""
 - Author : Anish Basnet
 - Email : anishbasnetworld@gmail.com
 - Date : Aug 23, 2020, 07:37 AM
"""
import os

from gensim.models import Word2Vec

from news_classification.utils import read_pickle_data

if __name__ == '__main__':
    model_write_path = os.path.join('data', 'vectors', 'word2vec_embedding_vectors',
                                    'nepali_news_dataset_20_categories_large', 'sets', 'set_1',
                                    'word2vec_embedding_model.bin')
    corpus_path = os.path.join('data', 'processing', 'corpus', 'nepali_news_dataset_20_categories_large'
                               , 'sets', 'set_1', 'corpus_stemmer.pkl')

    corpus = read_pickle_data(corpus_path)
    sentences = list(corpus.values())

    model = Word2Vec(sentences, size=300, min_count=1)
    print(model)
    model.save(model_write_path)
    print("Vector model successfully generated")
