# Supplementary material for: Vector representation based on a supervised codebook for Nepali documents classification
Source: PeerJ Comput Sci. 2021 Mar 3;7:e412. doi: 10.7717/peerj-cs.412 (PMC7959666; doi:10.7717/peerj-cs.412)
Supplement: Supplemental Information 1 [file peerj-cs-07-412-s001.zip › c0mmand3r3-news_classification-a8033f05c35b/experiments/MIT_data_split_experiment.py]

"""
 -- author : Anish Basnet
 -- email : anishbasnetworld@gmail.com
 -- date : 12/18/2019
"""

import logging
import os
import shutil

from advanced_classification.utils.utils import read_data_from_file, get_all_files, get_all_directory, mkdir

if __name__ == '__main__':
    text_file_path = os.path.join('data', 'MIT67', 'dataset', 'split_text', 'TrainImages.txt')

    logger_path = os.path.join('data', 'MIT67', 'dataset', 'split_dataset', 'file_not_found.log')

    train_path = os.path.join('data', 'MIT67', 'dataset', 'MIT_original_data', 'train')
    test_path = os.path.join('data', 'MIT67', 'dataset', 'MIT_original_data', 'test')
    val_path = os.path.join('data', 'MIT67', 'dataset', 'MIT_original_data', 'val')

    write_path = os.path.join('data', 'MIT67', 'dataset', 'split_dataset', 'train')

    logging.basicConfig(filename=logger_path, filemode='w', format='%(name)s - %(levelname)s - %(message)s')

    files_names = read_data_from_file(text_file_path)
    files = [(file.split('/')[0], file.split('/')[1].split('.jpg')[0]) for file in files_names]

    directory = get_all_directory(train_path)

    for dirs in directory:
        mkdir(os.path.join(write_path, dirs))

    for count, file in enumerate(files):
        train_files = get_all_files(os.path.join(train_path, file[0]))
        test_files = get_all_files(os.path.join(test_path, file[0]))
        val_files = get_all_files(os.path.join(val_path, file[0]))
        target_file = file[1] + '.csv'
        if target_file in train_files:
            shutil.copy2(os.path.join(train_path, file[0], target_file), os.path.join(write_path, file[0], target_file))
        elif target_file in test_files:
            shutil.copy2(os.path.join(test_path, file[0], target_file), os.path.join(write_path, file[0], target_file))
        elif target_file in val_files:
            shutil.copy2(os.path.join(val_path, file[0], target_file), os.path.join(write_path, file[0], target_file))
        else:
            logging.error("{} - {} Not Found!".format(file[0], target_file))
        print('Success ! ', count)
