# Supplementary material for: Vector representation based on a supervised codebook for Nepali documents classification
Source: PeerJ Comput Sci. 2021 Mar 3;7:e412. doi: 10.7717/peerj-cs.412 (PMC7959666; doi:10.7717/peerj-cs.412)
Supplement: Supplemental Information 1 [file peerj-cs-07-412-s001.zip › c0mmand3r3-news_classification-a8033f05c35b/experiments/bert_colab_experiment.py]

import ktrain
from ktrain import text
# fetch the dataset using scikit-learn
if __name__ == '__main__':

    categories = ['alt.atheism', 'soc.religion.christian',
                 'comp.graphics', 'sci.med']
    from sklearn.datasets import fetch_20newsgroups
    train_b = fetch_20newsgroups(subset='train',
       categories=categories, shuffle=True, random_state=42)
    test_b = fetch_20newsgroups(subset='test',
       categories=categories, shuffle=True, random_state=42)

    print('size of training set: %s' % (len(train_b['data'])))
    print('size of validation set: %s' % (len(test_b['data'])))
    print('classes: %s' % (train_b.target_names))

    x_train = train_b.data
    y_train = train_b.target
    x_test = test_b.data
    y_test = test_b.target
    print(len(x_train))
    print(len(y_train))

    (x_train, y_train), (x_test, y_test), preproc = text.texts_from_array(x_train=x_train, y_train=y_train,
                                                                          x_test=x_test, y_test=y_test,
                                                                          class_names=train_b.target_names,
                                                                          preprocess_mode='bert',
                                                                          maxlen=50,
                                                                          max_features=35000)

    model = text.text_classifier('bert', train_data=(x_train, y_train), preproc=preproc)
    learner = ktrain.get_learner(model, train_data=(x_train, y_train), batch_size=6)

    print()
