# Supplementary material for: Vector representation based on a supervised codebook for Nepali documents classification
Source: PeerJ Comput Sci. 2021 Mar 3;7:e412. doi: 10.7717/peerj-cs.412 (PMC7959666; doi:10.7717/peerj-cs.412)
Supplement: Supplemental Information 1 [file peerj-cs-07-412-s001.zip › c0mmand3r3-news_classification-a8033f05c35b/experiments/bert_experiment/model_load_experiment.py]

import numpy as np
if __name__ == '__main__':
    from transformers import BertTokenizer, BertModel

    tokenizer = BertTokenizer.from_pretrained('bert-base-multilingual-cased')
    model = BertModel.from_pretrained('bert-base-multilingual-cased')
    text = "सरकारले सोमबारदेखि ड्राइभिङ लाइसेन्समा"
    encoded_input = tokenizer(text, return_tensors='pt')
    output = model(**encoded_input)
    print(output)
    print(np.shape(output))
    # unmasker("")
    #
    # from transformers import AutoTokenizer, AutoModelWithLMHead
    #
    # tokenizer = AutoTokenizer.from_pretrained(os.path.join('resources', 'multi_cased_L-12_H-768_A-12', 'multi_cased_L-12_H-768_A-12'))
    #
    # model = AutoModelWithLMHead.from_pretrained(os.path.join('resources', 'multi_cased_L-12_H-768_A-12', 'multi_cased_L-12_H-768_A-12'))
    # from transformers import pipeline
    #
    # unmasker = pipeline('fill-mask', model='multi_cased_L-12_H-768_A-12')
    # unmasker("सरकारले सोमबारदेखि ड्राइभिङ लाइसेन्समा")
