# Supplementary material for: Vector representation based on a supervised codebook for Nepali documents classification
Source: PeerJ Comput Sci. 2021 Mar 3;7:e412. doi: 10.7717/peerj-cs.412 (PMC7959666; doi:10.7717/peerj-cs.412)
Supplement: Supplemental Information 1 [file peerj-cs-07-412-s001.zip › c0mmand3r3-news_classification-a8033f05c35b/experiments/categorial_tokens_analyzer_experiment.py]

"""
 - Author : Anish Basnet
 - Email : anishbasnetworld@gmail.com
 - Date : Wed, August 12, 2020
"""
import matplotlib.pyplot as plt
import os
import numpy as np

from news_classification.utils import get_all_directory, list_files, get_file_name, read_data_from_file

if __name__ == '__main__':
    label_corpus = os.path.join('data', 'processing', 'label_based_corpus',
                                'nepali_news_dataset_20_categories_large', 'sets', 'set_1', 'train')

    labels = get_all_directory(label_corpus)

    files = list_files(label_corpus)

    categorical_count = []

    for index, file in enumerate(files):
        label = get_file_name(file, 2)
        tokens = read_data_from_file(file)
        categorical_count.append((label, len(set(tokens))))

    token_labels = [category for category, freq in categorical_count]
    freq_labels = [freq for category, freq in categorical_count]

    print(categorical_count)
    print(token_labels)
    print(freq_labels)
    fig, ax = plt.subplots(1,1)
    ax.bar(token_labels, freq_labels)
    ax.set_xticklabels(token_labels, rotation="vertical", fontsize=6)
    ax.set_yticks(np.arange(0, max(freq_labels)+1000, 5000))
    ax.set_title("nepali_news_dataset_20_categories_large Set 1 calculation")
    plt.show()
