# Supplementary material for: Vector representation based on a supervised codebook for Nepali documents classification
Source: PeerJ Comput Sci. 2021 Mar 3;7:e412. doi: 10.7717/peerj-cs.412 (PMC7959666; doi:10.7717/peerj-cs.412)
Supplement: Supplemental Information 1 [file peerj-cs-07-412-s001.zip › c0mmand3r3-news_classification-a8033f05c35b/experiments/direct_probability_vector_generator_experiment.py]

"""
 - Author : Anish Basnet
 - Email : anishbasnetworld@gmail.com
 - date : April 27, 2020
"""
import os
import pandas as pd

from sklearn.metrics.pairwise import cosine_similarity

from news_classification import Token2vector
from news_classification.utils import read_pickle_data

if __name__ == '__main__':
    experiment_path = os.path.join('data', 'model_evaluation',
                                   'token_vector', 'direct_probability_vector_experiment_1.csv')

    model_path = os.path.join('data', 'processing', 'label_based_frequency', 'optimizer.pkl')
    freq_model = read_pickle_data(model_path)

    node_path = os.path.join('data', 'processing', 'graph_nodes', 'nodes.pkl')
    nodes = read_pickle_data(node_path)

    experiment_tokens = ['संचारकमी', 'यलले', 'पुरानो', 'पसीना', 'सामूहिक', 'सार्वजनिक', 'स्थानीय', 'समूह', 'विद्रोही', 'जिहादी']
    vectors = []
    model = Token2vector(freq_model)
    model.fit()

    for node in experiment_tokens:
        try:
            index = nodes.index(node)
            vector = model.generate_direct_vectors(node)
            vectors.append(vector)
            print("Node : {} - successfully executed! Vector Generation .".format(node))

        except ValueError:
            experiment_tokens.remove(node)
            print("Token - {} >> Not found".format(node))
    print(vectors)

    dataframe = dict()
    dataframe['-'] = experiment_tokens
    for index, node in enumerate(experiment_tokens):
        similarity_values = []
        for vector in vectors:
            similarity_values.append(cosine_similarity([vectors[index]], [vector])[0][0])
        dataframe[node] = similarity_values

    df = pd.DataFrame(dataframe)
    df.to_csv(experiment_path)
    print("Successfully experiment created!")
