# Supplementary material for: Vector representation based on a supervised codebook for Nepali documents classification
Source: PeerJ Comput Sci. 2021 Mar 3;7:e412. doi: 10.7717/peerj-cs.412 (PMC7959666; doi:10.7717/peerj-cs.412)
Supplement: Supplemental Information 1 [file peerj-cs-07-412-s001.zip › c0mmand3r3-news_classification-a8033f05c35b/experiments/doc_graph_example.py]

"""
 -- author : Anish Basnet
 -- email : anishbasnetworld@gmail.com
 -- date : March 18, 2020
"""
import os

from news_classification.utils.utils import read_from_csv
from news_classification.doc_graph import Doc2graph

if __name__ == '__main__':
    train_path = os.path.join('data', 'easy_dataset', '16NepaliNews', 'train', 'train.csv')
    test_path = os.path.join('data', 'easy_dataset', '16NepaliNews', 'test', 'test.csv')

    train_x = read_from_csv(train_path, 'content')
    train_y = read_from_csv(train_path, 'class')
    targets = list(set(train_y))

    model = Doc2graph()
    model.fit(train_x[0:10], targets, activate_rasuwa_dirga=True, verbose=True)
