# Supplementary material for: Vector representation based on a supervised codebook for Nepali documents classification
Source: PeerJ Comput Sci. 2021 Mar 3;7:e412. doi: 10.7717/peerj-cs.412 (PMC7959666; doi:10.7717/peerj-cs.412)
Supplement: Supplemental Information 1 [file peerj-cs-07-412-s001.zip › c0mmand3r3-news_classification-a8033f05c35b/experiments/embedding_clustering_experiement/clustering_common_experiment.py]

"""
 - Author : Anish Basnet
 - Email : anishbasnetworld@gmail.com
 - Date : Friday, August 14, 2020
"""
import os
import pandas as pd
from sklearn.manifold import TSNE

import seaborn as sns

from news_classification.utils import read_data_from_file, read_pickle_data, write_pickle_data

if __name__ == '__main__':

    write_path = os.path.join('data', 'model_evaluation', 'common_tokens', 'set_1', 'bank',
                              'nepali_news_dataset_20_categories_large_set_1.png')

    common_path = os.path.join('data', 'model_evaluation', 'common_tokens', 'set_1', 'bank', 'common.txt')

    vector_path = os.path.join('data', 'vectors', 'training_nodes_vectors', 'nepali_news_dataset_20_categories_large',
                               'sets', 'set_1',
                               'direct_training_vectors.pkl')

    common_tokens = read_data_from_file(common_path)

    vectors_model = read_pickle_data(vector_path)

    vectors = []

    for index, token in enumerate(common_tokens):
        if token in vectors_model:
            vectors.append(vectors_model[token])

    tsne = TSNE(n_components=2, random_state=1)
    x_2d = tsne.fit_transform(vectors)
    tsne_df = pd.DataFrame({'X': x_2d[:, 0],
                            'Y': x_2d[:, 1],
                            })
    tsne_df.head()
    fig = sns.scatterplot(x=x_2d[:, 0], y=x_2d[:, 1],
                          hue=1,
                          palette=sns.color_palette("Set1", n_colors=1, desat=.5),
                          legend=False)
    fig.figure.savefig(write_path)
