# Supplementary material for: Vector representation based on a supervised codebook for Nepali documents classification
Source: PeerJ Comput Sci. 2021 Mar 3;7:e412. doi: 10.7717/peerj-cs.412 (PMC7959666; doi:10.7717/peerj-cs.412)
Supplement: Supplemental Information 1 [file peerj-cs-07-412-s001.zip › c0mmand3r3-news_classification-a8033f05c35b/experiments/embedding_clustering_experiement/common_class_label_clustering_experiment.py]

"""
 - Author : Anish Basnet
 - Email : anishbasnetworld@gmail.com
 - Date : Friday, August 14, 2020
"""
import os
from collections import OrderedDict

import pandas as pd
from sklearn.manifold import TSNE

import seaborn as sns
import numpy as np

from news_classification.utils import read_data_from_file, read_pickle_data, write_pickle_data


def get_data_split(data):
    x = []
    y = []
    for key, value in data.items():
        target = list(value.keys())[0]
        x.append(value[target])
        y.append(target)
    return x, y


if __name__ == '__main__':

    labels = {
        'Agriculture': ['कृषि'],
        'Auto': ['गाडी'],
        'Bank': ['बैंक'],
        'Blog': ['ब्लग'],
        'Business': ['व्यापार'],
        'Economy': ['अर्थव्यवस्था', 'अर्थ'],
        'Education': ['शिक्षा'],
        'Employment': ['रोजगार'],
        'Entertainment': ['मनोरञ्जन'],
        'Health': ['स्वास्थ्य'],
        'Interview': ['अन्तर्वार्ता', 'भेट', 'दर्शन'],
        'Literature': ['साहित्य'],
        'Migration': ['माइग्रेसन', 'स्थानान्तरण', 'प्रवास'],
        'National News': ['राष्ट्रिय', 'समाचार'],
        'Opinion': ['राय', 'विचार'],
        'Politics': ['राजनीति'],
        'Society': ['समाज'],
        'Sports': ['खेलकुद'],
        'Technology': ['टेक्नोलोजी', 'विज्ञान'],
        'Tourism': ['पर्यटन'],
        'World': ['संसार'],
    }
    write_path = os.path.join('data', 'model_evaluation', 'common_tokens', 'set_1', 'common_labels',
                              'nepali_linguistic_set_1.png')

    labels_path = os.path.join('data', 'model_evaluation', 'common_tokens', 'set_1', 'common_labels', 'labels.pkl')

    vector_path = os.path.join('data', 'vectors', 'training_nodes_vectors', 'nepali_linguistic',
                               'sets', 'set_1',
                               'direct_training_vectors_final.pkl')

    common_class_labels = read_pickle_data(labels_path)

    vectors_model = read_pickle_data(vector_path)

    vectors = OrderedDict()

    for index, token in enumerate(common_class_labels):
        data_vec = OrderedDict()
        for class_index, class_token in enumerate(labels[token]):
            data_vec[token] = vectors_model[class_token]
            vectors[os.path.join(str(index), str(class_index))] = data_vec
    print(vectors)
    train_x, train_y = get_data_split(vectors)
    print(np.shape(train_x), np.shape(train_y))

    palette_colors = len(set(train_y))

    tsne = TSNE(n_components=2, random_state=1)
    x_2d = tsne.fit_transform(train_x)

    tsne_df = pd.DataFrame({'X': x_2d[:, 0],
                            'Y': x_2d[:, 1],
                            'Classes': train_y})
    tsne_df.head()
    fig = sns.scatterplot(x=x_2d[:, 0], y=x_2d[:, 1],
                          hue=train_y,
                          palette=sns.color_palette("Set1", n_colors=palette_colors, desat=.5),
                          legend=False)
    fig.figure.savefig(write_path)
