# Supplementary material for: Vector representation based on a supervised codebook for Nepali documents classification
Source: PeerJ Comput Sci. 2021 Mar 3;7:e412. doi: 10.7717/peerj-cs.412 (PMC7959666; doi:10.7717/peerj-cs.412)
Supplement: Supplemental Information 1 [file peerj-cs-07-412-s001.zip › c0mmand3r3-news_classification-a8033f05c35b/experiments/embedding_clustering_experiement/common_class_label_vector_embedding_experiment.py]

"""
 - Author : Anish Basnet
 - Email : anishbasnetworld@gmail.com
 - Date : Friday, August 14, 2020
"""
import os

from news_classification.utils import get_all_directory, write_pickle_data

if __name__ == '__main__':
    write_path = os.path.join('data', 'model_evaluation', 'common_tokens', 'set_1', 'common_labels', 'labels.pkl')

    nepali_news_16_path = os.path.join('data', 'processing', 'stemmer', '16NepaliNews',
                                       'sets', 'set_1', 'dataset_stemmer_with_rasuwa_dirga_filter', '16NepaliNews',
                                       'test')
    nepali_linguistic_path = os.path.join('data', 'processing', 'stemmer', 'nepali_linguistic',
                                          'sets', 'set_1', 'dataset_stemmer_with_rasuwa_dirga_filter', 'test')
    fusion_news_path = os.path.join('data', 'processing', 'stemmer', 'fusion_news',
                                    'sets', 'set_1', 'dataset_stemmer_with_rasuwa_dirga_filter', 'test')
    nepali_news_large_path = os.path.join('data', 'processing', 'stemmer', 'nepali_news_dataset_20_categories_large',
                                          'sets', 'set_1', 'dataset_stemmer_with_rasuwa_dirga_filter',
                                          'nepali_news_dataset_20_categories_large', 'test')
    nepali_news_16_labels = get_all_directory(nepali_news_16_path)

    nepali_linguistic_labels = [x.capitalize() for x in get_all_directory(nepali_linguistic_path)]

    fusion_news_labels = get_all_directory(fusion_news_path)

    nepali_news_large_labels = get_all_directory(nepali_news_large_path)

    common_class_labels = [x for x in nepali_linguistic_labels for y in fusion_news_labels
                           for z in nepali_news_large_labels for a in nepali_news_16_labels if
                           x == y == z == a]
    print("Common Class Labels : ", common_class_labels)
    write_pickle_data(write_path, common_class_labels)
