# Supplementary material for: Vector representation based on a supervised codebook for Nepali documents classification
Source: PeerJ Comput Sci. 2021 Mar 3;7:e412. doi: 10.7717/peerj-cs.412 (PMC7959666; doi:10.7717/peerj-cs.412)
Supplement: Supplemental Information 1 [file peerj-cs-07-412-s001.zip › c0mmand3r3-news_classification-a8033f05c35b/experiments/embedding_clustering_experiement/embedding_clustering_experiment.py]

"""
 - Author : Anish Basnet
 - Email : anishbasnetworld@gmail.com
 - Date : Friday, August 14, 2020
"""

import os

from news_classification.utils import read_data_from_file, write_text_file_linewise

if __name__ == '__main__':

    write_path = os.path.join('data', 'model_evaluation', 'common_tokens', 'set_1', 'bank', 'common.txt')

    fusion_tokens_path = os.path.join('data', 'model_evaluation', 'common_tokens', 'set_1', 'bank',
                                      'fusion_news_tokens.txt')
    nepali_linguistic_tokens_path = os.path.join('data', 'model_evaluation', 'common_tokens', 'set_1', 'bank',
                                                 'nepali_linguistic_tokens.txt')
    nepali_news_16_tokens_path = os.path.join('data', 'model_evaluation', 'common_tokens', 'set_1', 'bank',
                                              'nepali_news_16_tokens.txt')
    nepali_news_large_tokens_path = os.path.join('data', 'model_evaluation', 'common_tokens', 'set_1', 'bank',
                                                 'nepali_news_large_tokens.txt')

    fusion_tokens = list(set(read_data_from_file(fusion_tokens_path)))

    nepali_linguistic_tokens = list(set(read_data_from_file(nepali_linguistic_tokens_path)))

    nepali_news_16_tokens = list(set(read_data_from_file(nepali_news_16_tokens_path)))

    nepali_news_large_tokens = list(set(read_data_from_file(nepali_news_large_tokens_path)))

    common_token = []

    for index, token in enumerate(nepali_linguistic_tokens):
        if (token in nepali_news_16_tokens) and (token in nepali_news_large_tokens) and (token in fusion_tokens):
            common_token.append(token)
            print("{} - Token successfully matched. {}/{} . ".format(token, index, len(nepali_linguistic_tokens)))
        else:
            print("Skipped -- ", token)
    write_text_file_linewise(write_path, common_token, encoding='utf-8')
    print("Successfully completed. ")
