# Supplementary material for: Vector representation based on a supervised codebook for Nepali documents classification
Source: PeerJ Comput Sci. 2021 Mar 3;7:e412. doi: 10.7717/peerj-cs.412 (PMC7959666; doi:10.7717/peerj-cs.412)
Supplement: Supplemental Information 1 [file peerj-cs-07-412-s001.zip › c0mmand3r3-news_classification-a8033f05c35b/experiments/embedding_clustering_experiement/embedding_common_token_clustering_experiment.py]

"""
 - Author : Anish Basnet
 - Email : anishbasnetworld@gmail.com
 - Date : Friday, August 14, 2020
"""
import os

from news_classification.utils import get_all_directory, list_files, read_data_from_file, flatten, mkdir, \
    write_text_file_linewise

if __name__ == '__main__':
    activate_common_labels = False

    activate_common_tokens = True

    write_path = os.path.join('data', 'model_evaluation', 'common_tokens', 'set_1', 'bank')

    nepali_news_16_path = os.path.join('data', 'processing', 'stemmer', '16NepaliNews',
                                       'sets', 'set_1', 'dataset_stemmer_with_rasuwa_dirga_filter', '16NepaliNews',
                                       'test')
    nepali_linguistic_path = os.path.join('data', 'processing', 'stemmer', 'nepali_linguistic',
                                          'sets', 'set_1', 'dataset_stemmer_with_rasuwa_dirga_filter', 'test')
    fusion_news_path = os.path.join('data', 'processing', 'stemmer', 'fusion_news',
                                    'sets', 'set_1', 'dataset_stemmer_with_rasuwa_dirga_filter', 'test')
    nepali_news_large_path = os.path.join('data', 'processing', 'stemmer', 'nepali_news_dataset_20_categories_large',
                                          'sets', 'set_1', 'dataset_stemmer_with_rasuwa_dirga_filter',
                                          'nepali_news_dataset_20_categories_large', 'test')
    if activate_common_labels:
        nepali_news_16_labels = get_all_directory(nepali_news_16_path)

        nepali_linguistic_labels = [x.capitalize() for x in get_all_directory(nepali_linguistic_path)]

        fusion_news_labels = get_all_directory(fusion_news_path)

        nepali_news_large_labels = get_all_directory(nepali_news_large_path)

        print("Common Class label : ", [x for x in nepali_linguistic_labels for y in fusion_news_labels
                                        for z in nepali_news_large_labels for a in nepali_news_16_labels if
                                        x == y == z == a])

    class_label = "Bank"
    nepali_linguistic_label = "bank"

    if activate_common_tokens:

        nepali_news_16_tokens = flatten([read_data_from_file(file) for file in
                                         list_files(os.path.join(nepali_news_16_path, class_label))])
        nepali_linguistic_tokens = flatten([read_data_from_file(file) for file in
                                            list_files(os.path.join(nepali_linguistic_path, nepali_linguistic_label))])
        fusion_news_tokens = flatten([read_data_from_file(file) for file in
                                      list_files(os.path.join(fusion_news_path, class_label))])
        nepali_news_large_tokens = flatten([read_data_from_file(file) for file in
                                            list_files(os.path.join(nepali_news_large_path, class_label))])
        mkdir(write_path)

        write_text_file_linewise(os.path.join(write_path, "nepali_news_16_tokens.txt"), nepali_news_16_tokens, 'utf-8')
        write_text_file_linewise(os.path.join(write_path, "nepali_linguistic_tokens.txt"), nepali_linguistic_tokens,
                                 'utf-8')
        write_text_file_linewise(os.path.join(write_path, "fusion_news_tokens.txt"), fusion_news_tokens, 'utf-8')
        write_text_file_linewise(os.path.join(write_path, "nepali_news_large_tokens.txt"), nepali_news_large_tokens,
                                 'utf-8')
        print("Sucessfully created!")
