# Supplementary material for: Vector representation based on a supervised codebook for Nepali documents classification
Source: PeerJ Comput Sci. 2021 Mar 3;7:e412. doi: 10.7717/peerj-cs.412 (PMC7959666; doi:10.7717/peerj-cs.412)
Supplement: Supplemental Information 1 [file peerj-cs-07-412-s001.zip › c0mmand3r3-news_classification-a8033f05c35b/experiments/embedding_experiment.py]

import fasttext
import fasttext.util
ft = fasttext.load_model('resources/embedding_model/cc.ne.300.bin')
print(ft.get_dimension())
print(ft.get_word_vector('साल'))
