# Supplementary material for: Vector representation based on a supervised codebook for Nepali documents classification
Source: PeerJ Comput Sci. 2021 Mar 3;7:e412. doi: 10.7717/peerj-cs.412 (PMC7959666; doi:10.7717/peerj-cs.412)
Supplement: Supplemental Information 1 [file peerj-cs-07-412-s001.zip › c0mmand3r3-news_classification-a8033f05c35b/experiments/file_read_experiment.py]

"""
 - Author : Anish basnet
 - Email : anishbasnetworld@gmail.com
 - Date : Wednesday, May 13, 2020
"""
import os
import chardet

from news_classification.utils import read_data_from_file


def detect_encoding(file):
    raw_data = open(file, 'rb').read()
    result = chardet.detect(raw_data)
    return result['encoding']


if __name__ == '__main__':
    path = os.path.join('data', 'datasets', 'nepali_news_dataset_20_categories_large',
                        'train', 'Bank', '285.txt')
    encoding = detect_encoding(path)
    print(encoding)
    if encoding == 'IBM866':
        encoding = 'utf-8'
    data = read_data_from_file(path, encoding=encoding)
    print(data)
