# Supplementary material for: Vector representation based on a supervised codebook for Nepali documents classification
Source: PeerJ Comput Sci. 2021 Mar 3;7:e412. doi: 10.7717/peerj-cs.412 (PMC7959666; doi:10.7717/peerj-cs.412)
Supplement: Supplemental Information 1 [file peerj-cs-07-412-s001.zip › c0mmand3r3-news_classification-a8033f05c35b/experiments/fusion_experiment.py]

"""
 -- author : Anish Basnet
 -- email : anishbasnetworld@gmail.com
 -- date : 1/9/2020
"""
import os
import re
from collections import OrderedDict

import numpy as np

from news_classification import read_pickle_data
from news_classification.classification import Classification
from news_classification.utils.metrics import standard_normalize, reduce_dimension
from news_classification.utils.modelutils import optimize_model


def get_file_name(path):
    _path = re.split("/|\\\\|//", path)
    return _path[len(_path) - 2]


def get_data_split(data):
    x = []
    y = []
    for key, value in data.items():
        target = list(value.keys())[0]
        x.append(value[target])
        y.append(target)
    return x, y


def fusion_vectors(vectors=None):
    assert len(vectors) == 2
    _vectors = []
    for vector_1, vector_2 in zip(vectors[0], vectors[1]):
        vector_1 = np.asarray(vector_1)
        vector_2 = np.asarray(vector_2)
        vector = np.concatenate((vector_1, vector_2))
        _vectors.append(vector)
    return _vectors


if __name__ == '__main__':
    double_filter_train_file = os.path.join('data', 'vectors', 'histogram',
                                            '24NepaliNews', 'threshold_based', '0.95', 'threshold_based_train.pkl')
    double_filter_test_file = os.path.join('data', 'vectors', 'histogram',
                                           '24NepaliNews', 'threshold_based', '0.95', 'threshold_based_test.pkl')

    cluster_train_file = os.path.join('data', 'processing', 'tf-idf', 'vectors', '24NepaliNews',
                                      'boolean_train_using_filter_bank.pkl')
    cluster_test_file = os.path.join('data', 'processing', 'tf-idf', 'vectors', '24NepaliNews',
                                     'boolean_test_using_filter_bank.pkl')

    double_filter_train_vectors = read_pickle_data(double_filter_train_file)
    double_filter_test_vectors = read_pickle_data(double_filter_test_file)
    cluster_train_vectors = read_pickle_data(cluster_train_file)
    cluster_test_vectors = read_pickle_data(cluster_test_file)

    train_x_double, train_y_double = get_data_split(double_filter_train_vectors)
    test_x_double, test_y_double = get_data_split(double_filter_test_vectors)

    print(np.shape(train_x_double), np.shape(train_y_double))
    print(np.shape(test_x_double), np.shape(test_y_double))

    train_x_cluster, train_y_cluster = get_data_split(cluster_train_vectors)
    test_x_cluster, test_y_cluster = get_data_split(cluster_test_vectors)

    print(np.shape(train_x_cluster), np.shape(train_y_cluster))
    print(np.shape(test_x_cluster), np.shape(test_y_cluster))

    filter_train_vectors, filter_test_vectors = \
        standard_normalize(train_x_double, vectors=[train_x_double, test_x_double])
    cluster_train_vectors, cluster_test_vectors = \
        standard_normalize(train_x_cluster, vectors=[train_x_cluster, test_x_cluster])

    # filter_train_vectors, filter_test_vectors = reduce_dimension(filter_train_vectors, filter_test_vectors,
    #                                                              components=150)

    print(np.shape(filter_train_vectors), np.shape(filter_test_vectors))

    train_vector = fusion_vectors(vectors=[filter_train_vectors, cluster_train_vectors])
    test_vector = fusion_vectors(vectors=[filter_test_vectors, cluster_test_vectors])

    print(np.shape(train_vector))
    print(np.shape(test_vector))
    model = Classification()

    accuracy = optimize_model(model, data=(train_vector, train_y_double, test_vector, test_y_double),
                              limit=(1, 100, 10), gamma=1e-05, normalize=True, verbose=True)
    maximum = max(accuracy, key=lambda item: item[1])
    print("At C={}, the maximum accuracy is {}.".format(maximum[0], maximum[1]))
