# Supplementary material for: Vector representation based on a supervised codebook for Nepali documents classification
Source: PeerJ Comput Sci. 2021 Mar 3;7:e412. doi: 10.7717/peerj-cs.412 (PMC7959666; doi:10.7717/peerj-cs.412)
Supplement: Supplemental Information 1 [file peerj-cs-07-412-s001.zip › c0mmand3r3-news_classification-a8033f05c35b/experiments/graph_analyzer_experiment.py]

"""
 - Author : Anish Basnet
 - Email : anishbasnetworld@gmail.com
 - Date : April 21, 2020
"""
import os, numpy as np

from news_classification.utils import list_files, read_pickle_data, read_file

if __name__ == '__main__':
    edges_path = os.path.join('data', 'processing', 'graph_nodes', 'nodes')
    node_path = os.path.join('data', 'processing', 'graph_nodes', 'nodes.pkl')

    edges = list_files(edges_path)
    nodes = read_pickle_data(node_path)

    for edge in edges:
        _edges = read_file(edge)
        print("Node : ", _edges[0])
        for node in _edges[1:]:
            node_edges = read_file(os.path.join(edges_path, str(nodes.index(node)) + '.txt'))
            print('Edge : {} - Links : {} '.format(node, node_edges))
        input("\n\nPress any key to continue ... ")
