# Supplementary material for: Vector representation based on a supervised codebook for Nepali documents classification
Source: PeerJ Comput Sci. 2021 Mar 3;7:e412. doi: 10.7717/peerj-cs.412 (PMC7959666; doi:10.7717/peerj-cs.412)
Supplement: Supplemental Information 1 [file peerj-cs-07-412-s001.zip › c0mmand3r3-news_classification-a8033f05c35b/experiments/graph_experiment.py]

"""
 - Author : Anish Basnet
 - Email : anishbasnetworld@gmail.com
 - Date : April 15, 2020
"""

from collections import OrderedDict


class Graph(object):
    def __init__(self):
        self.nodes = None
        self.edges = OrderedDict()

    def fit(self, nodes=None):
        assert type(nodes) == list
        self.nodes = nodes

    def get_index(self, node):
        if node in self.nodes:
            return self.nodes.index(node)
        else:
            return None

    def create_edge(self, node=None, edges=None):
        node_index = self.get_index(node)
        if node_index is not None:
            self.edges[node] = dict({node_index: edges})

    def get_nodes(self):
        return self.nodes

    def get_edges(self):
        return self.edges
