# Supplementary material for: Vector representation based on a supervised codebook for Nepali documents classification
Source: PeerJ Comput Sci. 2021 Mar 3;7:e412. doi: 10.7717/peerj-cs.412 (PMC7959666; doi:10.7717/peerj-cs.412)
Supplement: Supplemental Information 1 [file peerj-cs-07-412-s001.zip › c0mmand3r3-news_classification-a8033f05c35b/experiments/jython_stemmer_experiment.py]

import os

if __name__ == '__main__':
    path = os.path.join('resources', 'stemmer', 'stemmer_ma')
    cmd = "java Start ../../../data/datasets/16NepaliNews/16719/test/Auto/1448443080.txt"
    os.chdir(path)
    os.system(cmd)
