# Supplementary material for: Vector representation based on a supervised codebook for Nepali documents classification
Source: PeerJ Comput Sci. 2021 Mar 3;7:e412. doi: 10.7717/peerj-cs.412 (PMC7959666; doi:10.7717/peerj-cs.412)
Supplement: Supplemental Information 1 [file peerj-cs-07-412-s001.zip › c0mmand3r3-news_classification-a8033f05c35b/experiments/lda_experiment.py]

import os

from news_classification.tfidf import token_filter
from news_classification.utils import list_files, read_data_from_file
from gensim.corpora import Dictionary
from gensim.models import LdaMulticore

if __name__ == '__main__':
    train_path = os.path.join('data', 'processing', 'stemmer', 'dataset_stemmer_with_rasuwa_dirga_filter',
                              '16NepaliNews', 'train')
    additional_stop_word_path = os.path.join('resources', 'dictionary', 'additional_stop_words.txt')
    stop_words = read_data_from_file(additional_stop_word_path)

    files = list_files(train_path)

    corpus = []

    for index, file in enumerate(files):
        tokens = read_data_from_file(file)
        corpus.append(token_filter(stop_words, tokens))

        if index == 10:
            break

    dictionary = Dictionary(corpus[0:2])
    bow_corpus = [dictionary.doc2bow(doc) for doc in corpus]
    print(bow_corpus)
    print(len(bow_corpus))
    lda_model = LdaMulticore(bow_corpus, num_topics=10, id2word=dictionary, passes=2, workers=2)
    print(lda_model)
    for idx, topic in lda_model.print_topics(-1):
        print('Topic: {} \nWords: {}'.format(idx, topic))
