# Supplementary material for: Vector representation based on a supervised codebook for Nepali documents classification
Source: PeerJ Comput Sci. 2021 Mar 3;7:e412. doi: 10.7717/peerj-cs.412 (PMC7959666; doi:10.7717/peerj-cs.412)
Supplement: Supplemental Information 1 [file peerj-cs-07-412-s001.zip › c0mmand3r3-news_classification-a8033f05c35b/experiments/lda_test_experiment.py]

"""
 - Author : Anish Basnet
 - Email : anishbasnetworld@gmail.com
 - Date : May 5, 2020
"""
import os
import numpy as np
from collections import OrderedDict

from gensim.models import LdaModel

from news_classification import read_pickle_data
from news_classification.utils import read_data_from_file, list_files, get_file_name, write_pickle_data

if __name__ == '__main__':
    corpus_path = os.path.join('data', 'processing', 'corpus', 'additional_stop_words_corpus_stemmer.txt')
    train_bow_path = os.path.join('data', 'processing', 'tf-idf', 'BoW', 'bag_of_word.pkl')

    bow = read_pickle_data(train_bow_path)[0:319]
    bol = []
    values = OrderedDict()
    for index, word in enumerate(bow):
        values[index] = word[0]
        bol.append([(index, word[1])])
    print(bol)
    print(values)
    lda = LdaModel(bol, num_topics=10, id2word=values)
    for idx, topic in lda.print_topics(-1):
        print('Topic: {} \nWords: {}'.format(idx, topic))
