# Supplementary material for: Vector representation based on a supervised codebook for Nepali documents classification
Source: PeerJ Comput Sci. 2021 Mar 3;7:e412. doi: 10.7717/peerj-cs.412 (PMC7959666; doi:10.7717/peerj-cs.412)
Supplement: Supplemental Information 1 [file peerj-cs-07-412-s001.zip › c0mmand3r3-news_classification-a8033f05c35b/experiments/linearSVC_experiment.py]

"""
 -- author : Anish Basnet
 -- email : anishbasnetworld@gmail.com
 -- date : June 23, 2020
"""

import os
import numpy as np

from news_classification import read_pickle_data
from sklearn.svm import LinearSVC
from sklearn.neural_network import MLPClassifier


def get_data_split(data):
    x = []
    y = []
    for key, value in data.items():
        target = list(value.keys())[0]
        x.append(value[target])
        y.append(target)
    return x, y


if __name__ == '__main__':
    train_path = os.path.join('data', 'vectors', 'histogram', '16NepaliNews',
                              'threshold_based', '0.95', 'threshold_based_train.pkl')
    test_path = os.path.join('data', 'vectors', 'histogram', '16NepaliNews',
                             'threshold_based', '0.95', 'threshold_based_test.pkl')

    train_data = read_pickle_data(train_path)
    test_data = read_pickle_data(test_path)

    train_x, train_y = get_data_split(train_data)
    test_x, test_y = get_data_split(test_data)

    print(np.shape(train_x), np.shape(train_y))
    print(np.shape(test_x), np.shape(test_y))

    model = MLPClassifier(random_state=1, max_iter=500)
    model.fit(train_x, train_y)
    print(model.score(test_x, test_y))
