# Supplementary material for: Vector representation based on a supervised codebook for Nepali documents classification
Source: PeerJ Comput Sci. 2021 Mar 3;7:e412. doi: 10.7717/peerj-cs.412 (PMC7959666; doi:10.7717/peerj-cs.412)
Supplement: Supplemental Information 1 [file peerj-cs-07-412-s001.zip › c0mmand3r3-news_classification-a8033f05c35b/experiments/log_aggregation_experiment.py]

"""
 - Author : Anish Basnet
 - Email : anishbasnetworld@gmail.com
 - Date : Thursday, July 9, 2020
"""
import os

from news_classification import read_pickle_data, write_pickle_data

if __name__ == '__main__':
    log_1 = os.path.join('data', 'vectors', 'distance_based_vector', '24NepaliNews', 'distance_based_train1_log.pkl')
    log_2 = os.path.join('data', 'vectors', 'distance_based_vector', '24NepaliNews', 'distance_based_train2_log.pkl')
    log_3 = os.path.join('data', 'vectors', 'distance_based_vector', '24NepaliNews', 'distance_based_train3_log.pkl')
    log_4 = os.path.join('data', 'vectors', 'distance_based_vector', '24NepaliNews', 'distance_based_train_log.pkl')
    write_path = os.path.join('data', 'vectors', 'distance_based_vector', '24NepaliNews', 'distance_based_train_log__.pkl')

    log_1_data = read_pickle_data(log_1)
    log_2_data = read_pickle_data(log_2)
    log_3_data = read_pickle_data(log_3)
    log_4_data = read_pickle_data(log_4)

    log_aggregate = []
    log_aggregate.extend(log_1_data)
    log_aggregate.extend(log_2_data)
    log_aggregate.extend(log_3_data)
    log_aggregate.extend(log_4_data)

    print(len(log_aggregate))
    write_pickle_data(write_path)
    print("Successfully executed!")
