# Supplementary material for: Vector representation based on a supervised codebook for Nepali documents classification
Source: PeerJ Comput Sci. 2021 Mar 3;7:e412. doi: 10.7717/peerj-cs.412 (PMC7959666; doi:10.7717/peerj-cs.412)
Supplement: Supplemental Information 1 [file peerj-cs-07-412-s001.zip › c0mmand3r3-news_classification-a8033f05c35b/experiments/log_reader_example.py]

"""
 -- author : Anish Basnet
 -- email : anishbasnetworld@gmail.com
 -- date : 11/14/2019
"""

import os
import numpy as np

from news_classification import read_pickle_data
from news_classification.classification import Classification
from news_classification.utils.modelutils import optimize_model


def get_data_split(data):
    x = []
    y = []
    for key, value in data.items():
        target = list(value.keys())[0]
        x.append(value[target])
        y.append(target)
    return x, y


if __name__ == '__main__':
    train_path = os.path.join('data', 'processing', 'tf-idf', 'vectors', '16NepaliNews', 'sets', 'set_1',
                              'tf_test.pkl')
    optimize = os.path.join('data', 'processing', 'tf-idf', 'vectors', '16NepaliNews', 'sets', 'set_1',
                            'tf_idf_test.pkl')

    ao = os.path.join('data', 'processing', 'tf-icf', 'vectors', '16NepaliNews', 'sets', 'set_1',
                      'tf_icf_test.pkl')

    train_data = read_pickle_data(train_path)
    op = read_pickle_data(optimize)
    aod = read_pickle_data(ao)
    print(train_data)
    print(op)
