# Supplementary material for: Vector representation based on a supervised codebook for Nepali documents classification
Source: PeerJ Comput Sci. 2021 Mar 3;7:e412. doi: 10.7717/peerj-cs.412 (PMC7959666; doi:10.7717/peerj-cs.412)
Supplement: Supplemental Information 1 [file peerj-cs-07-412-s001.zip › c0mmand3r3-news_classification-a8033f05c35b/experiments/stemmer_experiment.py]

"""
 - author : Anish Basnet
 - email : anishbasnetworld@gmail.com
 - date : April 8, 2020
"""
import os

from experiments.word_level_tokenizer_experiment import load_stop_words
from news_classification import read_file, preprocess_nepali_documents
from news_classification.utils import read_from_csv


def get_words_pairs(source, destination):
    max_length = max(len(source), len(destination))
    min_length = min(len(source), len(destination))
    matched = 0
    for i in range(min_length):
        if source[i] == destination[i]:
            matched += 1
        else:
            break
    return matched, max_length, min_length


if __name__ == '__main__':
    train_path = os.path.join('data', 'easy_dataset', '16NepaliNews', 'train', 'train.csv')
    rasuwa_dirga_path = os.path.join('resources', 'dictionary', 'rasuwa_dirga_.txt')

    rasuwa_dirga = read_file(rasuwa_dirga_path)

    train_x = read_from_csv(train_path, 'content')[0:1]
    stop_words_ = load_stop_words()
    tokens = preprocess_nepali_documents(train_x, stop_words_)
    # print(tokens)
    for token in tokens:
        for _token in tokens:
            if not token == _token:
                matched, max_, min_ = get_words_pairs(token[1], _token[1])
                if matched != 0:
                    if min_ - matched <= 3 and max_ - min_ <= 3 and max_ - matched <= 3:
                        print('{} - {} . Matched : {} . Max : {} Min : {} . Min-Matched : {} Max-Min : {}'
                              ' Max-Matched : {}. TOT : {}.'.format(token[0], _token[0], matched, max_, min_,
                                                           min_ - matched, max_ - min_, max_ - matched, max_-matched))
        print('\n\n\n\n\n')
