# Supplementary material for: Vector representation based on a supervised codebook for Nepali documents classification
Source: PeerJ Comput Sci. 2021 Mar 3;7:e412. doi: 10.7717/peerj-cs.412 (PMC7959666; doi:10.7717/peerj-cs.412)
Supplement: Supplemental Information 1 [file peerj-cs-07-412-s001.zip › c0mmand3r3-news_classification-a8033f05c35b/experiments/temp_to_vec_example.py]

from rpalabs.metrics import similarity
from rpalabs.temple_to_vec import Template2Vec
from rpalabs.utils.pdfutil import pdf_to_text
from rpalabs.utils.text_util import preprocess_documents


def train():
    train_files = ["data/External - RPA Labs-selected/Commercial Invoices _ Packing Lists/APP_PLGL-190418-11.pdf",
                   "data/External - RPA Labs-selected/Commercial Invoices _ Packing Lists/INV 238.pdf",
                   "data/External - RPA Labs-selected/Commercial Invoices _ Packing Lists/INV-0000004986.pdf",
                   "data/External - RPA Labs-selected/Commercial Invoices _ Packing Lists/PL 238.pdf",
                   "data/External - RPA Labs-selected/Commercial Invoices _ Packing Lists/SHA19012088 INV.pdf",
                   "data/External - RPA Labs-selected/Commercial Invoices _ Packing Lists/SHA19012088 PACKING.pdf",
                   ]

    vocab_documents = pdf_to_text(file_list=train_files, page_number=1)
    data = preprocess_documents(vocab_documents)
    template = Template2Vec(model_path="data/model")
    template.process(documents=data, dim=100)
    print(template.get_vocab())


def test():
    test_files = [
        "data/External - RPA Labs-selected/Agent Invoice/19040170P.pdf",
        'data/External - RPA Labs-selected/Commercial Invoices _ Packing Lists/SHA19012088 PACKING.pdf',
    ]
    template = Template2Vec(model_path="data/model")
    test_documents = pdf_to_text(file_list=test_files, page_number=1)
    test_data = preprocess_documents(test_documents)
    test_vectors = template.get_vector(test_data)
    print("Similarity : ", similarity(test_vectors[0], test_vectors[1])[0][0])


if __name__ == '__main__':
    test()
