# Supplementary material for: Vector representation based on a supervised codebook for Nepali documents classification
Source: PeerJ Comput Sci. 2021 Mar 3;7:e412. doi: 10.7717/peerj-cs.412 (PMC7959666; doi:10.7717/peerj-cs.412)
Supplement: Supplemental Information 1 [file peerj-cs-07-412-s001.zip › c0mmand3r3-news_classification-a8033f05c35b/experiments/tfidf_experiment.py]

"""
 - Author : Anish Basnet
 - Email : anishbasnetworld@gmail.com
 - Date : May 8, 2020
"""
import os
import numpy as np

from news_classification import read_pickle_data
from news_classification.utils import read_data_from_file

if __name__ == '__main__':
    write_path = os.path.join('data', 'processing', 'tf-idf', 'BoW', 'bag_of_word.txt')
    corpus_path = os.path.join('data', 'processing', 'corpus', 'additional_stop_words_corpus_stemmer.txt')
    model_path = os.path.join('data', 'processing', 'label_based_frequency', 'optimizer.pkl')
    freq_model = read_pickle_data(model_path)
    words = []
    for key in freq_model.word_with_freq:
        words.append((key, np.sum(freq_model.word_with_freq[key])))
