# Supplementary material for: Vector representation based on a supervised codebook for Nepali documents classification
Source: PeerJ Comput Sci. 2021 Mar 3;7:e412. doi: 10.7717/peerj-cs.412 (PMC7959666; doi:10.7717/peerj-cs.412)
Supplement: Supplemental Information 1 [file peerj-cs-07-412-s001.zip › c0mmand3r3-news_classification-a8033f05c35b/experiments/train_to_cluster_copied_experiment.py]

"""
 -- author : Anish Basnet
 -- email : anishbasnetworld@gmail.com
 -- date : 1/5/2020
"""
import os

from nltk.cluster import cosine_distance
from nltk.cluster.kmeans import KMeansClusterer
from sklearn.cluster import KMeans
from sklearn.neighbors import LocalOutlierFactor

from config import Config


class Train2cluster:
    def __init__(self):
        self.tags = None
        self.embedding_vectors = None
        self.model = None
        self.fasttext_model = None
        self.glove_model = None
        self.google_model = None
        self.load_fasttext()
        self.load_glove()
        self.load_google()

    def fit(self, tags=None, n_cluster=None, activate_cosine_kmeans=False,
            activate_dbscan=False, activate_nltk_kmeans=False, activate_weighted_filter=False):
        if tags is None:
            self.embedding_vectors = None
        elif not activate_weighted_filter:
            self.embedding_vectors = [self.glove_model.query(tag) for tag in tags]
        else:
            self.embedding_vectors = tags
        if n_cluster is None:
            self.model = None
        else:
            if activate_cosine_kmeans:
                self.model = KMeans(n_clusters=n_cluster, verbose=True)
            elif activate_nltk_kmeans:
                self.model = KMeansClusterer(n_cluster, distance=cosine_distance, repeats=25)
            elif activate_dbscan:
                self.model = LocalOutlierFactor(n_neighbors=n_cluster, contamination=0.1)
            else:
                self.model = None

    def get_clusters(self):
        if self.model is None or self.embedding_vectors is None:
            return None
        return self.model.fit_predict(self.embedding_vectors)

    def get_clusters_with_cosine(self):
        if self.model is None or self.embedding_vectors is None:
            return None
        return self.model.cluster(self.embedding_vectors, assign_clusters=True)
