# Supplementary material for: Vector representation based on a supervised codebook for Nepali documents classification
Source: PeerJ Comput Sci. 2021 Mar 3;7:e412. doi: 10.7717/peerj-cs.412 (PMC7959666; doi:10.7717/peerj-cs.412)
Supplement: Supplemental Information 1 [file peerj-cs-07-412-s001.zip › c0mmand3r3-news_classification-a8033f05c35b/experiments/tsne_experiment.py]

"""
 -- author : Anish Basnet
 -- email : anishbasnetworld@gmail.com
 -- date : 11/14/2019
"""

import os

import numpy as np
import pandas as pd
import seaborn as sns
from sklearn.manifold import TSNE

from news_classification import read_pickle_data


def get_data_split(data):
    x = []
    y = []
    for key, value in data.items():
        target = list(value.keys())[0]
        x.append(value[target])
        y.append(target)
    return x, y


if __name__ == '__main__':
    write_path = os.path.join('data', 'model_evaluation', 'common_tokens', 'set_1', 'bank', 'embedding_eval_.png')

    train_path = os.path.join('data', 'model_evaluation', 'common_tokens', 'set_1', 'bank', 'embedding_eval.pkl')

    train_data = read_pickle_data(train_path)

    train_x, train_y = get_data_split(train_data)
    print(np.shape(train_x), np.shape(train_y))

    palette_colors = len(set(train_y))

    tsne = TSNE(n_components=2, random_state=0)
    x_2d = tsne.fit_transform(train_x)

    tsne_df = pd.DataFrame({'X': x_2d[:, 0],
                            'Y': x_2d[:, 1],
                            'Classes': train_y})
    tsne_df.head()
    fig = sns.scatterplot(x=x_2d[:, 0], y=x_2d[:, 1],
                          hue=train_y,
                          palette=sns.color_palette("Set1", n_colors=palette_colors, desat=.5),
                          legend=False)
    fig.figure.savefig(write_path)
