# Supplementary material for: Vector representation based on a supervised codebook for Nepali documents classification
Source: PeerJ Comput Sci. 2021 Mar 3;7:e412. doi: 10.7717/peerj-cs.412 (PMC7959666; doi:10.7717/peerj-cs.412)
Supplement: Supplemental Information 1 [file peerj-cs-07-412-s001.zip › c0mmand3r3-news_classification-a8033f05c35b/experiments/unicode_experiment.py]

import re

if __name__ == '__main__':
    node = 'यात्रु'
    s = """परिचारिकासहित राजधानीमा गुड्ने बस नविन अर्याल २४ पुस, काठमाडौं । गाडीको प्रतिक्षामा सडकमा अनिश्चतकालसम्म उभिनु, कोचाकोच यात्रु बोकेर धरमराउँदै आएको थोत्रो बसमा हाँपझाँप गर्दै खुट्टा राख्नु, सहचालकको भनाई खाँदै यात्रा गर्नु महानगरवासीका पछिल्ला दैनिकी हुन् । सिंहदरबारदेखि फेसबुकसम्म राजधानीमा कसरी सार्वजनिक यातायात स्तरीय बनाउन सकिन्छ भन्ने गफको तुफान चलिरहेकै छ । तर, गफले चिया पाक्दैन !"""
    print(s)
    print(re.search(node, s))
