# Supplementary material for: Vector representation based on a supervised codebook for Nepali documents classification
Source: PeerJ Comput Sci. 2021 Mar 3;7:e412. doi: 10.7717/peerj-cs.412 (PMC7959666; doi:10.7717/peerj-cs.412)
Supplement: Supplemental Information 1 [file peerj-cs-07-412-s001.zip › c0mmand3r3-news_classification-a8033f05c35b/experiments/word_level_tokenizer_experiment.py]

import os
import re

from config import Config
from news_classification.utils.textutil import preprocess_nepali_documents
from news_classification.utils.utils import read_from_csv, read_file


def split_word_into_letters(word):
    return [char for char in word]


def match_letters(source, destination, pairs=None):
    for src_letter, dest_letter in zip(source, destination):
        if src_letter != dest_letter:
            status = False
            for pair in pairs:
                letters = pair.strip().split(',')
                count = 0
                for letter in letters:
                    if letter.strip() == src_letter or letter.strip() == dest_letter:
                        count += 1
                        if count == 2:
                            status = True
                            break
                if status:
                    break
            if not status:
                return False
    return True


def filter_rasuwa_dirga(source, destination, pairs=None):
    src_len = len(source)
    dest_len = len(destination)
    # print(src_len, dest_len)
    if src_len == dest_len:
        return match_letters(source, destination, pairs=pairs)
    else:
        return False


def load_stop_words(path=None):
    # TODO : check path type (Exception Handling)
    if path is None:
        path = Config.get_instance()['stop_word_file']
    if os.path.isfile(path):
        stop_words = read_file(path)
        return stop_words


if __name__ == '__main__':
    train_path = os.path.join('data', 'easy_dataset', '16NepaliNews', 'train', 'train.csv')
    rasuwa_dirga_path = os.path.join('resources', 'dictionary', 'rasuwa_dirga_.txt')

    rasuwa_dirga = read_file(rasuwa_dirga_path)

    train_x = read_from_csv(train_path, 'content')[0:50]
    stop_words_ = load_stop_words()
    tokens = preprocess_nepali_documents(train_x, stop_words_)
    # print(filter_rasuwa_dirga(split_word_into_letters('जिपिएस'), split_word_into_letters('जीपीएस'), pairs=rasuwa_dirga))
    # pairs=rasuwa_dirga))
    #
    for token in tokens:
        for _token in tokens:
            if not token == _token:
                result = filter_rasuwa_dirga(token[1], _token[1], pairs=rasuwa_dirga)
                if result:
                    print(token[0], _token[0])
    #
