# Supplementary material for: Vector representation based on a supervised codebook for Nepali documents classification
Source: PeerJ Comput Sci. 2021 Mar 3;7:e412. doi: 10.7717/peerj-cs.412 (PMC7959666; doi:10.7717/peerj-cs.412)
Supplement: Supplemental Information 1 [file peerj-cs-07-412-s001.zip › c0mmand3r3-news_classification-a8033f05c35b/experiments/word_splitter_experiment.py]

from news_classification.utils import split_word_into_letters

if __name__ == '__main__':
    word = """नयाँ"""
    letters = split_word_into_letters(word)
    print(letters)
    for letter in letters:
        print(letter)
