# Supplementary material for: Vector representation based on a supervised codebook for Nepali documents classification
Source: PeerJ Comput Sci. 2021 Mar 3;7:e412. doi: 10.7717/peerj-cs.412 (PMC7959666; doi:10.7717/peerj-cs.412)
Supplement: Supplemental Information 1 [file peerj-cs-07-412-s001.zip › c0mmand3r3-news_classification-a8033f05c35b/experiments/writelines_utils_experiment.py]

"""
 - Auhor : Anish Basnet
 - Email : anishbasnetworld@gmail.com
 - Date : April 12, 2020
"""
from news_classification.utils import write_text_file_linewise

if __name__ == '__main__':
    tokens = ["1, 2, 3, 4, 5"]
    write_text_file_linewise('anish.txt', tokens)
