# Supplementary material for: Vector representation based on a supervised codebook for Nepali documents classification
Source: PeerJ Comput Sci. 2021 Mar 3;7:e412. doi: 10.7717/peerj-cs.412 (PMC7959666; doi:10.7717/peerj-cs.412)
Supplement: Supplemental Information 1 [file peerj-cs-07-412-s001.zip › c0mmand3r3-news_classification-a8033f05c35b/history.rst]

Changelog
===================

Feb 20, 2020
---------------
* Project creation
* Kantipur scrapping initialized

Feb 28, 2020
-----------------
* created link saver in pickle file for kantipur
* sport link extraction for 10 hours

March 1, 2020
--------------------
* created kantipur scrapper and implement resume capability
* Link saver updated with resume capability.

March 6, 2020
-----------------------------------------
* Log information getter example created.

March 15, 2020
-------------------------------------------
* Program written for converting text based data set  into csv based data set.
* Started writing program for data set splitter.

March 16, 2020
--------------------------------------------
* Created data set splitter module.

March 18, 2020
---------------------------------------------
* Initialize pre-processing of data.
* Initialize Ratopati web scrapping.

March 20, 2020
---------------------------------------------
* completed tokenization of words with filtering enabled.

March 22, 2020
------------------------------------------
* Started working on the algorithm that solves similar words.
