# Supplementary material for: Vector representation based on a supervised codebook for Nepali documents classification
Source: PeerJ Comput Sci. 2021 Mar 3;7:e412. doi: 10.7717/peerj-cs.412 (PMC7959666; doi:10.7717/peerj-cs.412)
Supplement: Supplemental Information 1 [file peerj-cs-07-412-s001.zip › c0mmand3r3-news_classification-a8033f05c35b/news_classification/__init__.py]

from .doc_graph import *
from .kantipur_scrapping import *
from .ratopati_scrapping import *
from .nagarik_scrapping import *
from .corpus_generator import *
from .corpus_graph import *
from .graph_generator import *
from .probalistic_token_vector_generator import *
from .searching_optimizer import *
from .train_cluster import *
from .histogram_generator import *
from .top_tags_generator import *
from .filter_bank_design import *
