# Supplementary material for: Vector representation based on a supervised codebook for Nepali documents classification
Source: PeerJ Comput Sci. 2021 Mar 3;7:e412. doi: 10.7717/peerj-cs.412 (PMC7959666; doi:10.7717/peerj-cs.412)
Supplement: Supplemental Information 1 [file peerj-cs-07-412-s001.zip › c0mmand3r3-news_classification-a8033f05c35b/news_classification/corpus_graph.py]

"""
 - Author : Anish Basnet
 - Email : anishbasnetworld@gmail.com
 - Date : April 13, 2020
"""
import os
import re

import networkx as nx
# from networkx.readwrite import write_gml, read_gml
import matplotlib.pyplot as plt
from news_classification.utils import flatten, read_pickle_data, write_pickle_data


class Corpus2graph:
    def __init__(self, corpus=None):
        self.corpus = corpus
        self.tokens = None
        self.graph_model = None
        self.graph_path = None

    def fit(self, graph_path=None, write_path=None):
        if not os.path.isfile(write_path):
            self.tokens = list(set(flatten(list(self.corpus.values()))))
            words = []
            for token in self.tokens:
                if re.search(pattern='।|’|,|‘', string=token):
                    match_regular_expression = re.findall(pattern='।|’|,|‘|', string=token)
                    for matched_string in match_regular_expression:
                        token = re.sub(matched_string, '', token).strip()
                if len(token) > 1 and not re.search(pattern='[०१२३४५६७८९]', string=token):
                    words.append(token)
            self.tokens = words
            write_pickle_data(write_path, words)
        else:
            self.tokens = read_pickle_data(write_path)

        self.graph_path = graph_path
        if graph_path:
            if os.path.isfile(graph_path):
                self.graph_model = nx.read_gml(graph_path)
                print("Previous Graph Loaded")
            else:
                self.graph_model = nx.Graph()
                self.graph_model.add_nodes_from(self.tokens)
                print("New Graph Loaded")
                nx.write_gml(self.graph_model, self.graph_path)

    def search(self, token, current, total):
        if re.search(r'\(|\)|\.|\?|\*|“', token):
            print('Token Skipped!!!!!! - {} -- Current token - {}/{} .'.format(token, current, total))
            return []
        link_list = []
        for key in self.corpus:
            try:
                pattern = re.compile(token)
                if pattern.findall(key):
                    link_list.append(self.corpus[key])
            except Exception:
                print("Token Error -  {} -- Current token - {}/{} .".format(token, current, total))
        print('Token - {} -- Current token - {}/{} .'.format(token, current, total))
        return flatten(link_list)

    def connect_edges(self, log_path=None):
        log = []
        if os.path.isfile(log_path):
            log = read_pickle_data(log_path)
        for index, token in enumerate(self.tokens):
            if token in log:
                print("Token already Processed!")
            else:
                edges = self.search(token, index, len(self.tokens))
                if edges:
                    edges_list = []
                    for edge in edges:
                        edges_list.append((token, edge))
                    self.graph_model.add_edges_from(edges_list)
                    log.append(token)
                    write_pickle_data(log_path, log)
                    os.remove(self.graph_path)
                    nx.write_gml(self.graph_model, self.graph_path)

    def test_edges(self):
        print(self.graph_model.edges(self.tokens[1]))

    def draw_graph(self):
        nx.draw(self.graph_model)
        plt.show()

    def save_graph(self, model_path=None):
        if model_path is not None:
            nx.write_gml(self.graph_model, model_path)
