# Supplementary material for: Vector representation based on a supervised codebook for Nepali documents classification
Source: PeerJ Comput Sci. 2021 Mar 3;7:e412. doi: 10.7717/peerj-cs.412 (PMC7959666; doi:10.7717/peerj-cs.412)
Supplement: Supplemental Information 1 [file peerj-cs-07-412-s001.zip › c0mmand3r3-news_classification-a8033f05c35b/news_classification/doc_graph.py]

"""
 -- author : Anish Basnet
 -- email : anishbasnetworld@gmail.com
 -- date : March 15, 2020
"""
import os

from config import Config
from news_classification.utils.utils import read_file
from news_classification.utils.textutil import preprocess_nepali_documents, process_rasuwa_dirga


class Doc2graph:
    def __init__(self, stop_word_path=None, pair_path=None):
        self.targets = None
        self.vocabulary = None
        self.stop_words = None
        self.pairs = None
        self.load_stop_words(stop_word_path)
        self.load_pairs(pair_path)

    def fit(self, documents, targets, activate_rasuwa_dirga=False, verbose=False):
        self.targets = targets
        tokens = preprocess_nepali_documents(documents, self.stop_words)
        if not activate_rasuwa_dirga:
            self.vocabulary = tokens
        else:
            tokens = process_rasuwa_dirga(tokens=tokens, pairs=self.pairs, verbose=True)
        self.vocabulary = tokens

    def get_vocabulary(self):
        return self.vocabulary

    def load_stop_words(self, path=None):
        # TODO : check path type (Exception Handling)
        if path is None:
            path = Config.get_instance()['stop_word_file']
        if os.path.isfile(path):
            self.stop_words = read_file(path)

    def load_pairs(self, path=None):
        if path is None:
            path = Config.get_instance()['rasuwa_dirga_path']
        if os.path.isfile(path):
            self.pairs = read_file(path)
