# Supplementary material for: Vector representation based on a supervised codebook for Nepali documents classification
Source: PeerJ Comput Sci. 2021 Mar 3;7:e412. doi: 10.7717/peerj-cs.412 (PMC7959666; doi:10.7717/peerj-cs.412)
Supplement: Supplemental Information 1 [file peerj-cs-07-412-s001.zip › c0mmand3r3-news_classification-a8033f05c35b/news_classification/histogram_generator.py]

"""
 - Author : Anish Basnet
 - Email : anishbasnetworld@gmail.com
 - Date : April 26, 2020
"""
import numpy as np
from sklearn.metrics.pairwise import cosine_similarity


class Histogram_Generator:
    def __init__(self):
        self.clusters = None

    def fit(self, clusters=None):
        if clusters is not None:
            self.clusters = clusters

    def get_vector(self, tokens=None):
        vector = np.zeros(len(self.clusters), dtype=int)
        if tokens is None:
            return vector
        for i in range(len(self.clusters)):
            for token in tokens:
                if token in self.clusters[i]:
                    vector[i] += 1
        return vector


def threshold_based_histogram_generator(tokens, filter_bank, vectors_model, threshold):
    vectors = np.zeros(len(filter_bank), dtype=int)
    for _index, token in enumerate(tokens):
        if token in vectors_model:
            for filter_count, filter_token in enumerate(filter_bank):
                if filter_token in vectors_model:
                    similarity_value = cosine_similarity([vectors_model[filter_token]], [vectors_model[token]])[0][0]
                    if similarity_value >= threshold:
                        vectors[filter_count] += 1
    return vectors
