# Supplementary material for: Vector representation based on a supervised codebook for Nepali documents classification
Source: PeerJ Comput Sci. 2021 Mar 3;7:e412. doi: 10.7717/peerj-cs.412 (PMC7959666; doi:10.7717/peerj-cs.412)
Supplement: Supplemental Information 1 [file peerj-cs-07-412-s001.zip › c0mmand3r3-news_classification-a8033f05c35b/news_classification/lda/lda_generator.py]

"""
 - Author : Anish Basnet
 - Email : anishbasnetworld@gmail.com
 - Date : Saturday, May 9, 2020
"""
import gensim
import pandas as pd
from gensim.corpora import Dictionary
from gensim.models import LdaMulticore, CoherenceModel


class Lda2Vec:
    def __init__(self):
        self.corpus = None
        self.dictionary = None
        self.bow_corpus = None
        self.model = None

    def fit(self, corpus, topic_size=None):
        if topic_size is None:
            return None
        self.corpus = corpus
        self.dictionary = Dictionary(corpus)
        self.bow_corpus = [self.dictionary.doc2bow(doc) for doc in corpus]
        self.model = LdaMulticore(self.bow_corpus, num_topics=topic_size, id2word=self.dictionary, passes=10, workers=2)

    def compute_coherence_values(self, corpus, dictionary, num_topics):

        lda_model = gensim.models.LdaMulticore(corpus=corpus,
                                               id2word=dictionary,
                                               num_topics=num_topics,
                                               random_state=100,
                                               chunksize=100,
                                               passes=10,
                                               per_word_topics=True)

        coherence_model_lda = CoherenceModel(model=lda_model, texts=self.corpus, dictionary=dictionary,
                                             coherence='c_v')

        return coherence_model_lda.get_coherence()

    def generate_vector(self, document):
        bow_vector = self.dictionary.doc2bow(document)
        return [value for index, value in self.model.get_document_topics(bow_vector, minimum_probability=0.0)]

    def model_analysis(self, write_path, topics_range):
        num_of_docs = len(self.corpus)
        corpus_sets = [
            gensim.utils.ClippedCorpus(self.corpus, num_of_docs * 0.75),
            self.corpus]
        corpus_title = ['75% Corpus', '100% Corpus']
        model_results = {'Validation_Set': [],
                         'Topics': [],
                         'Coherence': [],
                         }
        for i in range(len(corpus_sets)):
            for k in topics_range:
                cv = self.compute_coherence_values(corpus=self.bow_corpus, dictionary=self.dictionary,
                                                   num_topics=k)
                model_results['Validation_Set'].append(corpus_title[i])
                model_results['Topics'].append(k)
                model_results['Coherence'].append(cv)
                print("Topic completed - {} / Corpus set - {} . ".format(k, i))

                pd.DataFrame(model_results).to_csv(write_path, index=False)
