# Supplementary material for: Vector representation based on a supervised codebook for Nepali documents classification
Source: PeerJ Comput Sci. 2021 Mar 3;7:e412. doi: 10.7717/peerj-cs.412 (PMC7959666; doi:10.7717/peerj-cs.412)
Supplement: Supplemental Information 1 [file peerj-cs-07-412-s001.zip › c0mmand3r3-news_classification-a8033f05c35b/news_classification/ratopati_scrapping.py]

"""
 -- author : Anish Basnet
 -- email : anishbasnetworld@gmail.com
 -- date : Feb 20, 2020
"""
import os
import time
import re

from selenium import webdriver
from bs4 import BeautifulSoup
from config import Config


class Ratopati2data:
    def __init__(self, header=None, driver_path=None):
        self.header = header
        self.driver = None
        self.url = None
        self.load_driver(driver_path)
        self.num_pages = None
        self.page = None

    def set_url(self, url=None):
        assert type(url) == str
        if url is None:
            return None
        self.url = url

    def get_page(self, pause_time=None, activate_scroll_down=False):
        if pause_time is None:
            pause_time = 0
        self.driver.get(self.url)
        if activate_scroll_down:
            self.driver.execute_script("window.scrollTo(0, document.body.scrollHeight);")
        time.sleep(pause_time)
        page = self.driver.page_source
        self.page = page
        return page

    def get_link(self):
        parser = BeautifulSoup(self.page, "html.parser")
        containers = parser.find_all('div', {"class": "item"})
        links = []
        for index, container in enumerate(containers):
            link = container.find('a', href=True)['href']
            if re.findall('https', link):
                links.append((index, link))
            else:
                link = "http://ratopati.com" + link
                links.append((index, link))
        return links

    def sub_get_content(self):
        parser = BeautifulSoup(self.page, "html.parser")
        containers = parser.find_all('div', {"class": "ot-material-card-content"})
        if len(containers) == 0:
            return None
        filter_text = re.findall(r'[\u0900-\u097F]+', str(containers[0]), re.IGNORECASE)
        print(filter_text)
        content = ' '.join(filter_text)
        return content

    def load_driver(self, driver_path=None):
        if driver_path is None:
            driver_path = Config.get_instance()['chrome_driver_path']
        if os.path.isfile(driver_path):
            self.driver = webdriver.Chrome(driver_path)

    def close_driver(self):
        self.driver.close()
