# Supplementary material for: Vector representation based on a supervised codebook for Nepali documents classification
Source: PeerJ Comput Sci. 2021 Mar 3;7:e412. doi: 10.7717/peerj-cs.412 (PMC7959666; doi:10.7717/peerj-cs.412)
Supplement: Supplemental Information 1 [file peerj-cs-07-412-s001.zip › c0mmand3r3-news_classification-a8033f05c35b/news_classification/top_tags_generator.py]

"""
 - Author : Anish Basnet
 - Email : anishbasnetworld@gmail.com
 - Date : April 29, 2020
"""
import numpy as np


class Train_top_tag_generator:
    def __init__(self, model):
        self.model = model
        self.words = []

    def get_top_words(self, limit=None):
        if limit is None:
            return None
        for key in self.model.word_with_freq:
            self.words.append((key, np.sum(self.model.word_with_freq[key])))
        self.words = sorted(self.words, key=lambda tup: tup[1], reverse=True)
        return self.words
