# Supplementary material for: Vector representation based on a supervised codebook for Nepali documents classification
Source: PeerJ Comput Sci. 2021 Mar 3;7:e412. doi: 10.7717/peerj-cs.412 (PMC7959666; doi:10.7717/peerj-cs.412)
Supplement: Supplemental Information 1 [file peerj-cs-07-412-s001.zip › c0mmand3r3-news_classification-a8033f05c35b/news_classification/train_cluster.py]

"""
 - Author : Anish Basnet
 - Email : anishbasnetworld@gmail.com
 - Date : April 26, 2020
"""
import pandas as pd

from sklearn.cluster import KMeans


class Cluster_Generator:
    def __init__(self, data):
        self.data = data
        self.vectors = list(self.data.values())
        self.tags = list(self.data.keys())
        self.model = None
        self.clusters = None

    def fit(self, n_cluster=None, activate_cosine_kmeans=True, verbose=True):
        if activate_cosine_kmeans:
            self.model = KMeans(n_clusters=n_cluster, verbose=verbose)

    def get_clusters(self):
        if self.model is None:
            return None
        self.clusters = self.model.fit_predict(self.vectors)
        return self.clusters

    def get_clusters_with_tag(self):
        dict_clusters = dict()

        for iteration in range(len(set(self.clusters))):
            print("Cluster {}".format(iteration + 1))
            cluster_words = []
            for index, value in enumerate(self.clusters):
                if iteration == value:
                    cluster_words.append(self.tags[index])
            dict_clusters[iteration] = cluster_words
        return dict_clusters
