# Supplementary material for: Vector representation based on a supervised codebook for Nepali documents classification
Source: PeerJ Comput Sci. 2021 Mar 3;7:e412. doi: 10.7717/peerj-cs.412 (PMC7959666; doi:10.7717/peerj-cs.412)
Supplement: Supplemental Information 1 [file peerj-cs-07-412-s001.zip › c0mmand3r3-news_classification-a8033f05c35b/news_classification/utils/ocr.py]

"""
-- User: Ashok Kumar Pant (ashokpant@treeleaf.ai)
-- Treeleaf Technologies Pvt. Ltd.
-- Date: 10/22/19
-- Time: 2:23 PM
"""

import pytesseract


def image2text(filename):
    return pytesseract.image_to_string(filename)


def image2data(filename):
    return pytesseract.image_to_data(filename)
