# Supplementary material for: Vector representation based on a supervised codebook for Nepali documents classification
Source: PeerJ Comput Sci. 2021 Mar 3;7:e412. doi: 10.7717/peerj-cs.412 (PMC7959666; doi:10.7717/peerj-cs.412)
Supplement: Supplemental Information 1 [file peerj-cs-07-412-s001.zip › c0mmand3r3-news_classification-a8033f05c35b/process/process_6.py]

import os

if __name__ == '__main__':
    listing = os.walk(os.path.join(os.getcwd(), 'data', 'processing', 'tokens', '16NepaliNews', 'sets', 'set_2',
                                   'dataset_tokens_with_rasuwa_dirga_filter'))
    for file, dirs, s in listing:
        print(s)
