# Supplementary material for: Vector representation based on a supervised codebook for Nepali documents classification
Source: PeerJ Comput Sci. 2021 Mar 3;7:e412. doi: 10.7717/peerj-cs.412 (PMC7959666; doi:10.7717/peerj-cs.412)
Supplement: Supplemental Information 1 [file peerj-cs-07-412-s001.zip › c0mmand3r3-news_classification-a8033f05c35b/process/process_8.py]

"""
 - Author : Anish Basnet
 - Email : anishbasnetworld@gmail.com
 - Date : Thursday, May 14, 2020
"""

import os

from news_classification import Doc2graph, write_text_file_linewise
from news_classification.utils import mkdir, get_all_directory, detect_encoding, read_data_from_file, list_files, \
    get_file_name

if __name__ == '__main__':
    data_path = os.path.join('data', 'datasets', 'scrap_dataset', 'sets', 'set_5', 'train')
    write_path = os.path.join('data', 'processing', 'tokens', 'nepali_linguistic', 'sets',
                              'set_5', 'dataset_tokens_with_rasuwa_dirga_filter', 'train')

    labels = get_all_directory(data_path)

    for label in labels:
        files = list_files(os.path.join(data_path, label))
        mkdir(os.path.join(write_path, label))

        for index, file in enumerate(files):
            model = Doc2graph()
            encoding = detect_encoding(file)
            if encoding == 'IBM866':
                encoding = 'utf-8'
            doc_data = read_data_from_file(file, encoding=encoding)
            model.fit(doc_data, labels, activate_rasuwa_dirga=True)
            tokens = model.get_vocabulary()
            doc_words = [word for word, letters in tokens if not word.isdigit()]
            write_text_file_linewise(os.path.join(write_path, label, get_file_name(file, 1)), doc_words,
                                     encoding='utf-8')
            print('{} - Label on going processing : {} Remaining : {}/{} . '.
                  format(label, str(index), str(index), str(len(files))))
