# Supplementary material for: Vector representation based on a supervised codebook for Nepali documents classification
Source: PeerJ Comput Sci. 2021 Mar 3;7:e412. doi: 10.7717/peerj-cs.412 (PMC7959666; doi:10.7717/peerj-cs.412)
Supplement: Supplemental Information 1 [file peerj-cs-07-412-s001.zip › c0mmand3r3-news_classification-a8033f05c35b/requirements.txt]

nltk==3.4.5
numpy~=1.18.2
bs4==0.0.1
selenium==3.141.0
networkx~=2.5
setuptools~=47.1.0
matplotlib~=3.3.1
pytesseract~=0.3.3
PyPDF2~=1.26.0
beautifulsoup4~=4.9.1
seaborn~=0.10.1
gensim~=3.8.3
pandas~=1.1.1
scikit-learn~=0.23.2
chardet~=3.0.4
tensorflow~=2.3.0
ktrain~=0.20.2
transformers~=3.0.2
simpletransformers~=0.47.3
