# Supplementary material for: Vector representation based on a supervised codebook for Nepali documents classification
Source: PeerJ Comput Sci. 2021 Mar 3;7:e412. doi: 10.7717/peerj-cs.412 (PMC7959666; doi:10.7717/peerj-cs.412)
Supplement: Supplemental Information 1 [file peerj-cs-07-412-s001.zip › c0mmand3r3-news_classification-a8033f05c35b/settings.json]

{
  "chrome_driver_path" : "resources/chrome/chromedriver",
  "stop_word_file" : "resources/dictionary/additional_stop_words.txt",
  "rasuwa_dirga_path" : "resources/dictionary/rasuwa_dirga_.txt"
}
